# Supplementary material for: Mesenchymal stem cell-derived small extracellular vesicles facilitate repair of acute obstruction-induced colonic anastomosis injury by modulating early-stage inflammation in rats
Source: Stem Cell Res Ther. 2025 Aug 6;16:433. doi: 10.1186/s13287-025-04551-8 (PMC12329984; doi:10.1186/s13287-025-04551-8)
Supplement: Supplementary file 3 — Supplementary Material 3 [file 13287_2025_4551_MOESM3_ESM.xlsx]

## Sheet: Volcano plots data
gene_id	T_R114	T_R117	T_R121	T_R123	T_R115	T_R116	T_R120	T_R122	EV	PBS	log2FoldChange	pvalue	padj	gene_name	gene_chr	gene_start	gene_end	gene_strand	gene_length	gene_biotype	gene_description	tf_family	T_R114_count	T_R117_count	T_R121_count	T_R123_count	T_R115_count	T_R116_count	T_R120_count	T_R122_count	T_R114_fpkm	T_R117_fpkm	T_R121_fpkm	T_R123_fpkm	T_R115_fpkm	T_R116_fpkm	T_R120_fpkm	T_R122_fpkm
ENSRNOG00000008525	11.1057	2.25938	7.98061	13.8771	585.331	200.713	390.588	216.539	8.80569	348.293	-5.27578	2.08215e-30	3.60836e-26	Csf3	10	86616785	86619157	+	1292	protein_coding	colony stimulating factor 3 (granulocyte) [Source:RGD Symbol;Acc:2426]	-	12	2	6	15	544	227	486	215	0.413882	0.0842017	0.297418	0.517165	21.8139	7.48008	14.5562	8.06987
ENSRNOG00000010663	7551.86	10482.4	12158.5	7829.46	2127.2	2753.39	3311.96	1857.2	9505.54	2512.44	1.91928	2.5001e-19	2.16634e-15	Col6a5	8	114529016	114617466	-	7928	protein_coding	collagen, type VI, alpha 5 [Source:RGD Symbol;Acc:1565804]	VWA	8160	9279	9141	8463	1977	3114	4121	1844	45.8653	63.6635	73.8428	47.5512	12.9193	16.7224	20.1147	11.2794
ENSRNOG00000004089	211.933	305.017	263.36	181.327	72.0904	69.8517	85.1899	50.3578	240.409	69.3724	1.78598	2.15195e-14	1.24311e-10	Enpp2	7	94480396	94563001	-	2652	protein_coding	ectonucleotide pyrophosphatase/phosphodiesterase 2 [Source:RGD Symbol;Acc:69298]	Somatomedin_B	229	270	198	196	67	79	106	50	3.84786	5.53788	4.78156	3.29218	1.30887	1.26823	1.54671	0.914297
ENSRNOG00000038286	157.33	195.437	170.253	172.076	65.6345	57.4729	80.3678	55.3936	173.774	64.7172	1.41862	7.59461e-14	3.29036e-10	Slamf6	13	90301006	90322457	+	2345	protein_coding	SLAM family member 6 [Source:RGD Symbol;Acc:1561848]	-	170	173	128	186	61	65	100	55	3.23045	4.01288	3.49579	3.53322	1.34767	1.18009	1.65019	1.13739
novel.396	76.8143	57.6142	55.8642	92.514	312.033	271.449	170.38	244.739	70.7017	249.65	-1.80881	4.28153e-13	1.48398e-09	-	15	45557759	45578807	-	3238	-	- && - && -	-	83	51	42	100	290	307	212	243	1.14224	0.856735	0.830712	1.3757	4.63999	4.0365	2.53358	3.63932
novel.307	161.958	163.805	118.379	169.301	68.8624	53.9361	49.828	62.4437	153.361	58.7676	1.39598	1.22213e-11	3.52993e-08	-	13	92031210	92049752	-	4200	-	- && P0DOV2.1 RecName: Full=Interferon-activable protein 204; Short=Ifi-204; AltName: Full=Interferon-inducible protein p204 && -	-	175	145	89	183	64	61	62	62	1.85672	1.8779	1.35712	1.9409	0.789454	0.618335	0.571239	0.715868
ENSRNOG00000022859	190.647	110.71	117.049	197.98	1796.88	445.636	724.114	674.795	154.096	910.356	-2.55955	1.6826e-11	4.16564e-08	Trem1	9	14727976	14809447	-	1027	protein_coding	triggering receptor expressed on myeloid cells 1 [Source:RGD Symbol;Acc:1309467]	V-set	206	98	88	214	1670	504	901	670	8.93828	5.19049	5.4877	9.28205	84.2446	20.8931	33.9492	31.637
ENSRNOG00000005690	249.878	233.846	228.777	184.103	494.949	464.204	373.71	514.657	224.151	461.88	-1.04264	3.27703e-11	7.09886e-08	Lmcd1	4	144192989	144252551	+	1660	protein_coding	LIM and cysteine-rich domains 1 [Source:RGD Symbol;Acc:1308963]	LIM	270	207	172	199	460	525	465	511	7.24791	6.7829	6.63588	5.34006	14.3564	13.4646	10.8398	14.9281
ENSRNOG00000004517	2881.92	3058.07	3093.81	1784.59	1098.57	1115.86	1424.92	1119.96	2704.6	1189.83	1.18397	1.6368e-10	2.83657e-07	Igf1	7	28412198	28486609	+	1925	protein_coding	insulin-like growth factor 1 [Source:RGD Symbol;Acc:2868]	-	3114	2707	2326	1929	1021	1262	1773	1112	72.085	76.4911	77.3851	44.6377	27.4784	27.9108	35.6413	28.0133
ENSRNOG00000011895	907.889	569.364	643.769	645.747	4832.21	1565.91	1662.81	3437.43	691.692	2874.59	-2.0546	3.13493e-10	4.93893e-07	Saal1	1	102716649	102741581	-	6141	protein_coding	serum amyloid A-like 1 [Source:MGI Symbol;Acc:MGI:1926185]	-	981	504	484	698	4491	1771	2069	3413	7.11848	4.46421	5.04759	5.06311	37.8879	12.2779	13.0376	26.9518
novel.168	231.368	96.0237	71.8255	241.461	3366.73	1043.35	1448.23	1318.37	160.17	1794.17	-3.4833	5.2984e-10	7.06317e-07	-	10	64762891	64775427	-	2069	-	- && Q06518.2 RecName: Full=Nitric oxide synthase, inducible; AltName: Full=Inducible NO synthase; Short=Inducible NOS; Short=iNOS; AltName: Full=NOS type II; AltName: Full=Peptidyl-cysteine S-nitrosylase NOS2 && PF00667:FAD binding domain|PF00175:Oxidoreductase NAD-binding domain|PF00258:Flavodoxin	NAD_binding_1	250	85	54	261	3129	1180	1802	1309	5.38439	2.23466	1.67152	5.61928	78.3504	24.2809	33.7031	30.681
ENSRNOG00000023007	89.7709	64.3924	168.923	88.8134	26.8994	22.105	24.914	17.1217	102.975	22.76	2.17113	7.65092e-10	9.47074e-07	Col6a6	8	114353825	114449956	-	6795	protein_coding	collagen, type VI, alpha 6 [Source:RGD Symbol;Acc:1309172]	VWA	97	57	127	96	25	25	31	17	0.636121	0.456287	1.197	0.629336	0.19061	0.156637	0.176542	0.121325
ENSRNOG00000038784	239.698	297.109	271.341	208.156	117.281	100.799	121.355	143.016	254.076	120.613	1.0734	2.13886e-09	2.06614e-06	Piezo2	18	58354648	58499836	-	8163	protein_coding	piezo-type mechanosensitive ion channel component 2 [Source:RGD Symbol;Acc:1582973]	-	259	263	204	225	109	114	151	142	1.41386	1.7525	1.60051	1.22782	0.691788	0.594563	0.715818	0.843586
novel.372	2.77642	1.12969	5.3204	3.70056	71.0144	17.684	139.84	33.2362	3.23177	65.4436	-4.36056	3.02541e-09	2.59525e-06	-	15	20044665	20050945	+	443	-	- && - && -	-	3	1	4	4	66	20	174	33	0.301769	0.122786	0.578275	0.402214	7.71856	1.92207	15.1992	3.61244
ENSRNOG00000021155	1791.72	2146.41	1925.99	1358.1	797.298	542.013	1003.79	512.643	1805.55	713.937	1.33787	5.84497e-09	4.27863e-06	Ctsk	2	196655469	196666446	+	1416	protein_coding	cathepsin K [Source:RGD Symbol;Acc:61810]	Peptidase_C1	1936	1900	1448	1468	741	613	1249	509	60.9255	72.9867	65.4913	46.181	27.1113	18.4306	34.133	17.4319
ENSRNOG00000028548	685.776	734.299	615.837	380.232	252.854	78.6936	187.257	113.809	604.036	158.153	1.93438	5.9254e-09	4.27863e-06	Ccl9	10	70783424	70788309	-	1291	protein_coding	chemokine (C-C motif) ligand 9 [Source:RGD Symbol;Acc:1310563]	-	741	650	463	411	235	89	233	113	25.577	27.3867	22.9685	14.1813	9.43056	2.93499	6.98402	4.24466
ENSRNOG00000001249	40470.9	38938.2	48333.2	34689	18545.5	15769.7	26963.4	19004	40607.8	20070.7	1.01662	6.74315e-09	4.67435e-06	Col6a1	20	12658065	12675561	+	3082	protein_coding	collagen, type VI, alpha 1 [Source:RGD Symbol;Acc:1565398]	VWA	43730	34468	36338	37496	17236	17835	33550	18869	632.272	608.326	755.104	541.942	289.734	246.368	421.246	296.898
novel.150	17.584	31.6313	19.9515	60.1341	172.156	100.799	206.545	142.009	32.3252	155.377	-2.25458	8.46675e-09	5.4344e-06	-	10	10510095	10515747	-	2524	-	- && Q4VAE3.1 RecName: Full=Transmembrane protein 65 && -	-	19	28	15	65	160	114	257	141	0.335445	0.603423	0.38061	1.14716	3.28418	1.92291	3.94021	2.70907
ENSRNOG00000009465	2077.69	1486.67	3307.96	1899.31	846.793	701.169	1097.02	792.632	2192.91	859.404	1.35075	1.37294e-08	7.67518e-06	Sfrp2	2	182723854	182731764	+	2342	protein_coding	secreted frizzled-related protein 2 [Source:RGD Symbol;Acc:735163]	Fz	2245	1316	2487	2053	787	793	1365	787	42.7156	30.5648	68.0091	39.0484	17.4094	14.4155	22.5539	16.2959
ENSRNOG00000016573	1213.3	1002.04	949.692	1294.27	5837.17	1985.91	2821.71	2805.94	1114.82	3362.68	-1.59227	1.82791e-08	9.59928e-06	Dgat2	1	164113459	164143818	-	3153	protein_coding	diacylglycerol O-acyltransferase 2 [Source:RGD Symbol;Acc:620329]	-	1311	887	714	1399	5425	2246	3511	2786	18.5283	15.3022	14.5028	19.7649	89.1398	30.327	43.0906	42.8497
ENSRNOG00000009867	713.54	963.626	853.925	676.277	390.579	313.006	507.121	319.269	801.842	382.494	1.06587	2.44574e-08	1.24661e-05	Tgfb3	6	109913757	109935533	-	2619	protein_coding	transforming growth factor, beta 3 [Source:RGD Symbol;Acc:3851]	TGFb_propeptide	771	853	642	731	363	354	631	317	13.1183	17.716	15.6992	12.4332	7.18071	5.75454	9.3233	5.86968
ENSRNOG00000024115	416.463	763.671	891.168	279.392	177.536	128.209	211.367	138.988	587.673	164.025	1.83898	3.55787e-08	1.71272e-05	C6	2	54466280	54533797	+	3001	protein_coding	complement component 6 [Source:RGD Symbol;Acc:2238]	Ldl_recept_a	450	676	670	302	165	145	263	138	6.68196	12.2528	14.2984	4.48272	2.84849	2.05705	3.39129	2.22999
ENSRNOG00000002792	1291.03	636.016	529.38	1644.9	16742.2	3634.94	14473.4	5322.82	1025.33	10043.3	-3.2918	4.14974e-08	1.94365e-05	Cxcl2	14	18731378	18733391	-	1072	protein_coding	chemokine (C-X-C motif) ligand 2 [Source:RGD Symbol;Acc:70069]	-	1395	563	398	1778	15560	4111	18009	5285	57.9878	28.5671	23.7775	73.8818	751.988	163.266	650.085	239.079
ENSRNOG00000013304	620.067	570.494	601.206	669.801	3839.08	871.819	2382.91	1652.74	615.392	2186.64	-1.82884	5.74034e-08	2.6179e-05	Arg1	1	21525421	21537863	+	1498	protein_coding	arginase 1 [Source:RGD Symbol;Acc:2150]	-	670	505	452	724	3568	986	2965	1641	19.9306	18.3372	19.3243	21.5292	123.398	28.0226	76.5929	53.1236
ENSRNOG00000000156	186.02	164.935	184.884	128.594	79.6222	61.8939	86.7972	49.3507	166.108	69.416	1.25408	6.3489e-08	2.82119e-05	Megf6	5	171472273	171620947	+	9258	protein_coding	multiple EGF-like-domains 6 [Source:RGD Symbol;Acc:621188]	EGF_CA	201	146	139	139	74	70	108	49	0.967467	0.857805	0.961559	0.668803	0.414105	0.321902	0.451421	0.256667
ENSRNOG00000009371	45.3482	157.027	336.516	230.36	44.115	22.105	32.9508	22.1575	192.313	30.3321	2.66451	6.97022e-08	3.01985e-05	LOC100909750	3	9410661	9448167	-	3439	protein_coding	tyrosine-protein kinase ABL1-like [Source:RGD Symbol;Acc:6502032]	Pkinase_Tyr	49	139	253	249	41	25	41	22	0.634923	2.19855	4.71158	3.22528	0.617657	0.309493	0.461347	0.310228
ENSRNOG00000003840	462.737	315.184	391.05	237.761	163.548	131.746	180.828	146.038	351.683	155.54	1.17594	1.30059e-07	5.12253e-05	Slit2	14	66831848	67170361	-	7665	protein_coding	slit homolog 2 (Drosophila) [Source:RGD Symbol;Acc:69310]	EGF	500	279	294	257	152	149	225	145	2.9068	1.97991	2.45648	1.49356	1.02737	0.827594	1.13592	0.917374
ENSRNOG00000032973	79.5907	138.952	115.719	83.2626	43.039	35.3679	36.9692	45.3221	104.381	40.1746	1.37548	2.07443e-07	7.8152e-05	Il13ra2	X	118443823	118513061	-	2629	protein_coding	interleukin 13 receptor, alpha 2 [Source:RGD Symbol;Acc:620838]	-	86	123	87	90	40	40	46	45	1.45769	2.54488	2.11937	1.52494	0.788253	0.647758	0.677084	0.830066
ENSRNOG00000002159	219.337	197.696	244.739	179.477	534.76	307.701	390.588	476.385	210.312	427.358	-1.02363	2.28937e-07	8.26557e-05	Agpat9	14	10343282	10395047	-	3048	protein_coding	1-acylglycerol-3-phosphate O-acyltransferase 9 [Source:RGD Symbol;Acc:1565703]	Acyltransferase	237	175	184	194	497	348	486	473	3.4649	3.12303	3.86617	2.83522	8.44768	4.8608	6.17017	7.52553
ENSRNOG00000007200	108.28	159.286	123.699	160.974	73.1664	53.9361	69.1163	53.3793	138.06	62.3995	1.14686	2.81099e-07	9.36816e-05	Ikzf3	10	86421582	86509454	-	2333	protein_coding	IKAROS family zinc finger 3 [Source:RGD Symbol;Acc:1307024]	-	117	141	93	174	68	61	86	53	2.23475	3.28744	2.55297	3.32227	1.51005	1.11316	1.42646	1.10167
novel.79	3.70189	1.12969	2.6602	9.2514	86.0781	14.1472	96.4414	31.2219	4.1858	56.9721	-3.72806	3.5327e-07	0.00010835	-	1	135590824	135598287	-	1961	-	- && P03355.4 RecName: Full=Gag-Pol polyprotein; Short=Pr180gag-pol; Contains: RecName: Full=Matrix protein p15; Short=MA; Contains: RecName: Full=RNA-binding phosphoprotein p12; AltName: Full=pp12; Contains: RecName: Full=Capsid protein p30; Short=CA; Contains: RecName: Full=Nucleocapsid protein p10; Short=NC-pol; Contains: RecName: Full=Protease p14; Short=PR; Contains: RecName: Full=Reverse tr…	-	4	1	2	10	80	16	120	31	0.0908949	0.027738	0.0653177	0.227155	2.11353	0.347365	2.36799	0.76661
ENSRNOG00000061070	235.996	290.331	296.613	422.789	105.446	157.387	167.165	132.945	311.432	140.736	1.14318	3.57354e-07	0.00010835	Irf4	17	34886739	34905117	-	4812	protein_coding	Interferon regulatory factor 4 (Predicted); Protein Irf4 [Source:UniProtKB/TrEMBL;Acc:D3ZEX6]	IRF	255	257	223	457	98	178	208	132	2.36141	2.9051	2.96796	4.2305	1.05511	1.57484	1.67268	1.33027
ENSRNOG00000008947	850.51	1386.13	1496.36	627.245	434.694	425.299	519.176	364.591	1090.06	435.94	1.32069	3.62625e-07	0.00010835	Cpz	14	80403001	80426245	+	2167	protein_coding	carboxypeptidase Z [Source:RGD Symbol;Acc:620496]	Fz	919	1227	1125	678	404	481	646	362	18.8979	30.7992	33.2485	13.9371	9.6587	9.44994	11.5358	8.10103
novel.92	26.8387	2.25938	11.9709	19.4279	181.84	47.7467	294.146	65.4652	15.1242	147.299	-3.27035	3.78346e-07	0.000111131	-	1	189487673	189493141	-	4777	-	- && P10272.1 RecName: Full=Pol polyprotein; Contains: RecName: Full=Protease; Contains: RecName: Full=Reverse transcriptase/ribonuclease H; Short=RT; Contains: RecName: Full=Integrase; Short=IN && -	-	29	2	9	21	169	54	366	65	0.27052	0.0227734	0.120661	0.195824	1.83285	0.481262	2.96484	0.659855
ENSRNOG00000026653	519.19	300.498	226.117	704.031	4339.41	1308.61	3815.86	1692.02	437.459	2788.98	-2.67171	4.52016e-07	0.000128417	Hcar2	12	38160464	38161546	+	1083	protein_coding	hydroxycarboxylic acid receptor 2 [Source:RGD Symbol;Acc:727952]	7tm_1	561	266	170	761	4033	1480	4748	1680	23.083	13.36	10.0531	31.3009	192.928	58.1804	169.652	75.2266
ENSRNOG00000022635	44.4227	45.1876	55.8642	48.1073	16.1396	19.4524	17.6809	16.1145	48.3955	17.3469	1.4704	7.60036e-07	0.000199394	Dlg2	1	156552328	157269747	+	2531	protein_coding	discs, large homolog 2 (Drosophila) [Source:RGD Symbol;Acc:619895]	PDZ	48	40	42	52	15	22	22	16	0.845097	0.859649	1.06276	0.915191	0.30704	0.370061	0.336361	0.306562
ENSRNOG00000024390	579.346	568.235	235.428	490.324	3375.34	1102.6	2551.68	1574.19	468.333	2150.95	-2.19868	7.70884e-07	0.000199394	Osm	14	84465515	84470409	+	2764	protein_coding	oncostatin M [Source:RGD Symbol;Acc:1585012]	-	626	503	177	530	3137	1247	3175	1563	10.0924	9.89881	4.10122	8.54159	58.7993	19.2075	44.451	27.4228
ENSRNOG00000005871	3179	2368.96	1687.9	2295.27	9161.93	3457.21	6135.28	5402.39	2382.78	6039.2	-1.34139	8.22983e-07	0.00020974	Il1rn	3	1452644	1468614	+	2040	protein_coding	interleukin 1 receptor antagonist [Source:RGD Symbol;Acc:621159]	-	3435	2097	1269	2481	8515	3910	7634	5364	75.0333	55.9141	39.8391	54.1748	216.247	81.5999	144.81	127.511
ENSRNOG00000020136	240.623	164.935	67.8352	110.092	2668.42	463.32	1034.33	872.198	145.871	1259.57	-3.10881	8.45374e-07	0.000212324	Tgm1	15	34378148	34392066	-	3377	protein_coding	transglutaminase 1 [Source:RGD Symbol;Acc:61838]	Transglut_core	260	146	51	119	2480	524	1287	866	3.43083	2.35166	0.967202	1.5697	38.0467	6.60607	14.7477	12.4359
ENSRNOG00000006509	81.4416	51.9658	70.4954	66.61	21.5195	24.7575	28.9324	31.2219	67.6282	26.6078	1.34485	9.96245e-07	0.000243168	Srgap3	4	144638335	144869919	-	5621	protein_coding	SLIT-ROBO Rho GTPase activating protein 3 [Source:RGD Symbol;Acc:1563152]	RhoGAP	88	46	53	72	20	28	36	31	0.697632	0.445141	0.603866	0.570584	0.184337	0.212074	0.247836	0.267448
ENSRNOG00000009636	320.214	440.579	484.157	324.724	209.815	164.461	241.907	149.059	392.418	191.311	1.03257	1.14374e-06	0.000274368	Scrn1	4	84678975	84740909	-	5027	protein_coding	secernin 1 [Source:RGD Symbol;Acc:1560999]	-	346	390	364	351	195	186	301	148	3.06708	4.21997	4.63736	3.11028	2.00966	1.57524	2.31704	1.42772
ENSRNOG00000027466	82.3671	76.819	50.5438	72.1609	26.8994	26.5259	27.3251	34.2433	70.4727	28.7484	1.30387	1.27935e-06	0.000295615	Cd27	4	157744882	157750088	-	1576	protein_coding	CD27 molecule [Source:RGD Symbol;Acc:1560499]	-	89	68	38	78	25	30	34	34	2.51647	2.34696	1.54421	2.20465	0.821826	0.810416	0.834831	1.0462
ENSRNOG00000022110	363.711	314.054	351.147	515.303	140.953	185.682	245.122	160.138	386.054	182.974	1.07516	1.34164e-06	0.000303534	Gcsam	11	60168953	60180171	-	3763	protein_coding	germinal center-associated, signaling and motility [Source:RGD Symbol;Acc:1591321]	-	393	278	264	557	131	210	305	159	4.65388	4.0185	4.49312	6.59359	1.80357	2.3759	3.13647	2.04905
ENSRNOG00000009951	161.032	154.768	230.107	143.397	69.9384	80.462	102.067	72.5153	172.326	81.2457	1.0741	1.34865e-06	0.000303534	Aif1l	3	9237944	9262628	-	3070	protein_coding	allograft inflammatory factor 1-like [Source:RGD Symbol;Acc:1305081]	-	174	137	173	155	65	91	127	72	2.52562	2.42737	3.60899	2.24902	1.09691	1.26196	1.60081	1.13733
ENSRNOG00000038197	126.79	84.7268	91.777	90.6637	33.3552	24.7575	48.2207	47.3364	98.4893	38.4175	1.35911	1.40055e-06	0.000311174	Cd226	18	86299463	86394765	+	5322	protein_coding	CD226 molecule [Source:RGD Symbol;Acc:1311513]	V-set	137	75	69	98	31	28	60	47	1.1471	0.766548	0.830333	0.820261	0.301775	0.223989	0.436267	0.428266
ENSRNOG00000011292	26974.8	33862.5	49902.7	25789.2	19043.7	14224.1	14754.7	19318.3	34132.3	16835.2	1.01964	1.86598e-06	0.000399228	Col1a2	4	31534225	31569151	+	4475	protein_coding	collagen, type I, alpha 2 [Source:RGD Symbol;Acc:621351]	Collagen	29147	29975	37518	27876	17699	16087	18359	19181	290.241	364.35	536.939	277.484	204.905	153.047	158.757	207.859
ENSRNOG00000059326	117.535	100.542	162.272	98.0648	58.1027	47.7467	61.0795	52.3722	119.604	54.8253	1.11818	2.09957e-06	0.000443725	Abca9	10	98412263	98469799	-	4876	protein_coding	ATP-binding cassette, sub-family A (ABC1), member 9 [Source:MGI Symbol;Acc:MGI:2386796]	ABC_tran	127	89	122	106	54	54	76	52	1.16064	0.99284	1.60241	0.968374	0.573754	0.471491	0.60315	0.517166
ENSRNOG00000014375	78.6652	71.1705	89.1168	82.3374	39.8111	41.5573	40.1839	27.1932	80.3225	37.1864	1.10488	3.05093e-06	0.000614797	Adgrb2	5	148193710	148231587	+	5048	protein_coding	adhesion G protein-coupled receptor B2 [Source:RGD Symbol;Acc:1309431]	7tm_2	85	63	67	89	37	47	50	27	0.750338	0.678851	0.850029	0.785365	0.379733	0.396389	0.383289	0.259379
ENSRNOG00000046950	144.374	88.1159	119.709	75.8614	263.614	645.465	297.361	186.324	107.015	348.191	-1.70312	3.11165e-06	0.000619827	LOC100912481	4	24612205	24640686	+	2195	protein_coding	RNA-binding protein EWS-like [Source:RGD Symbol;Acc:6486611]	zf-RanBP	156	78	90	82	245	730	370	185	3.16699	1.93292	2.62595	1.6641	5.78266	14.159	6.52293	4.08722
ENSRNOG00000046936	0	0	0	0	2.15195	22.105	44.2023	7.0501	0	18.8773	-6.59724	3.84272e-06	0.00074825	LOC100363935	3	19128400	19128929	+	360	protein_coding	rCG64263-like [Source:RGD Symbol;Acc:2322021]	V-set	0	0	0	0	2	25	55	7	0	0	0	0	0.287822	2.95652	5.91202	0.942945
ENSRNOG00000048961	131.417	133.304	143.651	92.514	69.9384	53.9361	67.509	45.3221	125.221	59.1764	1.07639	4.02767e-06	0.000769003	Bhlhe41	4	180232382	180234804	-	1194	protein_coding	basic helix-loop-helix family, member e41 [Source:RGD Symbol;Acc:70900]	-	142	118	108	100	65	61	84	45	5.29958	5.37565	5.79292	3.73075	2.82036	2.17505	2.72239	1.82767
novel.216	29.6151	45.1876	26.602	25.9039	1.07598	5.30519	9.64414	1.00716	31.8272	4.25811	2.84097	4.03804e-06	0.000769003	-	11	57385011	57386716	-	1070	-	- && - && -	-	32	40	20	28	1	6	12	1	1.33267	2.03343	1.19708	1.16567	0.0484186	0.238732	0.433983	0.0453218
ENSRNOG00000034038	3130.88	3291.92	3068.54	3104.77	6383.76	6544.83	4163.05	12606.6	3149.03	7424.56	-1.23733	4.29683e-06	0.000809391	AABR07005844.1	1	203160323	203228318	+	1788	protein_coding	Uncharacterized protein [Source:UniProtKB/TrEMBL;Acc:F1LVL9]	-	3383	2914	2307	3356	5933	7402	5180	12517	84.3125	88.6493	82.6339	83.6094	171.911	176.248	112.108	339.487
ENSRNOG00000025764	2189.67	3095.35	1086.69	2598.72	1222.31	883.314	520.783	662.709	2242.61	822.279	1.44815	4.78002e-06	0.000890729	Mt1	19	11302125	11302938	-	348	protein_coding	metallothionein 1 [Source:RGD Symbol;Acc:3117]	-	2366	2740	817	2809	1136	999	648	658	302.965	428.277	150.356	359.562	169.12	122.216	72.0562	91.6932
ENSRNOG00000032487	363.711	228.198	344.496	369.131	1505.29	442.983	1650.75	608.323	326.384	1051.84	-1.68798	4.8792e-06	0.000899537	Sts	X	45420596	45428750	+	2582	protein_coding	steroid sulfatase (microsomal), isozyme S [Source:RGD Symbol;Acc:3783]	Sulfatase	393	202	259	399	1399	501	2054	604	6.78256	4.25548	6.42424	6.88363	28.071	8.26085	30.7836	11.3441
ENSRNOG00000016826	588.601	386.354	669.041	347.852	242.095	202.481	222.619	292.075	497.962	239.818	1.05376	5.68722e-06	0.00099555	Pla2g2d	5	157222636	157228791	+	1885	protein_coding	phospholipase A2, group IID [Source:RGD Symbol;Acc:1309862]	-	636	342	503	376	225	229	277	290	15.035	9.86888	17.0897	8.88541	6.18397	5.1721	5.68649	7.46066
ENSRNOG00000008168	229.517	197.696	289.962	217.408	131.269	112.293	141.447	74.5296	233.646	114.885	1.01982	6.17947e-06	0.0010708	Wnt5b	4	151500957	151516894	-	2575	protein_coding	wingless-type MMTV integration site family, member 5B [Source:RGD Symbol;Acc:628850]	wnt	248	175	218	235	122	127	176	74	4.29172	3.6967	5.42197	4.06529	2.45459	2.09976	2.64491	1.39362
ENSRNOG00000030210	1742.67	1717.13	2576.41	2100.99	876.92	1022.13	1415.28	654.652	2034.3	992.246	1.03479	6.24068e-06	0.0010708	Fndc1	1	47605262	47687504	+	6310	protein_coding	fibronectin type III domain containing 1 [Source:RGD Symbol;Acc:1310640]	fn3	1883	1520	1937	2271	815	1156	1761	650	13.2978	13.1029	19.6598	16.032	6.69151	7.79959	10.7995	4.99545
ENSRNOG00000010057	12.0311	11.2969	9.31071	14.8022	0	0	0.803678	0	11.8602	0.20092	5.39053	6.4428e-06	0.00109465	Clec4n	4	156186281	156219346	+	618	protein_coding	C-type lectin domain family 4, member n [Source:MGI Symbol;Acc:MGI:1861231]	Lectin_C	13	10	7	16	0	0	1	0	0.937372	0.880166	0.725417	1.15327	0	0	0.0626163	0
ENSRNOG00000006789	320.214	245.143	344.496	333.05	1223.38	495.151	1276.24	454.228	310.726	862.251	-1.47254	6.72184e-06	0.00110759	Ddit3	7	70580198	70585084	+	925	protein_coding	DNA-damage inducible transcript 3 [Source:RGD Symbol;Acc:62391]	-	346	217	259	360	1137	560	1588	451	16.6683	12.7606	17.9323	17.3365	63.6817	25.7744	66.4331	23.6442
ENSRNOG00000004589	416.463	398.781	610.516	333.05	243.171	160.04	264.41	165.174	439.703	208.199	1.07599	6.77464e-06	0.00110759	Galnt16	6	104068547	104250174	+	3870	protein_coding	polypeptide N-acetylgalactosaminyltransferase 16 [Source:RGD Symbol;Acc:1310202]	Glycos_transf_2	450	353	459	360	226	181	329	164	5.18154	4.96154	7.59591	4.14374	3.02547	1.99118	3.28973	2.05506
ENSRNOG00000019110	21.2859	18.0751	39.903	32.3799	8.60781	5.30519	2.41103	5.03578	27.911	5.33995	2.41082	7.01894e-06	0.00112628	Ocstamp	3	162075340	162080192	-	2018	protein_coding	osteoclast stimulatory transmembrane protein [Source:RGD Symbol;Acc:1308620]	DC_STAMP	23	16	30	35	8	6	3	5	0.507883	0.431273	0.952091	0.772587	0.205383	0.126582	0.0575275	0.120154
ENSRNOG00000028043	413.686	230.457	160.942	276.617	1788.27	568.539	3172.12	1011.19	270.426	1635.03	-2.59528	7.15101e-06	0.00113463	Cxcl3	14	18820168	18839595	-	1466	protein_coding	chemokine (C-X-C motif) ligand 3 [Source:RGD Symbol;Acc:621812]	-	447	204	121	299	1662	643	3947	1004	13.5872	7.56919	5.28603	9.08527	58.7345	18.6733	104.186	33.2116
ENSRNOG00000045653	107.355	15.8157	142.321	67.5352	18.2916	2.65259	14.4662	10.0716	83.2566	11.3705	2.87661	7.20195e-06	0.00113463	Fam131a	11	82875627	82884660	-	3612	protein_coding	family with sequence similarity 131, member A [Source:RGD Symbol;Acc:2322069]	-	116	14	107	73	17	3	18	10	1.43109	0.21083	1.8972	0.900276	0.243836	0.0353604	0.192841	0.134259
ENSRNOG00000002031	5.55284	5.64845	2.6602	3.70056	16.1396	142.356	5.62575	82.5869	4.39051	61.677	-3.80296	7.44704e-06	0.0011523	Naa11	14	13827636	13837671	+	3229	protein_coding	N(alpha)-acetyltransferase 11, NatA catalytic subunit [Source:RGD Symbol;Acc:1564723]	Acetyltransf_1	6	5	2	4	15	161	7	82	0.0828019	0.0842277	0.039668	0.0551814	0.240668	2.12276	0.0838891	1.23151
ENSRNOG00000004516	222.114	249.662	351.147	171.151	63.4826	46.8625	150.288	63.4509	248.518	81.0209	1.61028	8.74091e-06	0.00131722	Itgbl1	15	110114148	110378969	+	2288	protein_coding	integrin, beta-like 1 [Source:RGD Symbol;Acc:1560635]	EGF_2	240	221	264	185	59	53	187	63	4.67426	5.25399	7.38969	3.60177	1.33596	0.986195	3.16272	1.33529
ENSRNOG00000010898	38.8699	46.3173	17.2913	78.6369	1077.05	103.451	374.514	327.326	45.2788	470.586	-3.3738	9.01447e-06	0.00134673	Prok2	4	132157556	132171153	-	387	protein_coding	prokineticin 2 [Source:RGD Symbol;Acc:620280]	-	42	41	13	85	1001	117	466	325	4.8361	5.7627	2.15135	9.78383	134.004	12.8712	46.5962	40.7252
ENSRNOG00000004109	119.386	114.099	188.874	73.086	35.5072	29.1785	65.0979	25.1789	123.861	38.7406	1.66501	1.02644e-05	0.00149261	Zfpm2	7	79638046	79964405	+	4290	protein_coding	zinc finger protein, multitype 2 [Source:RGD Symbol;Acc:1306021]	-	129	101	142	79	33	33	81	25	1.33995	1.28061	2.11987	0.820296	0.398522	0.327491	0.73064	0.282601
ENSRNOG00000000562	155.479	127.655	78.476	133.22	59.1787	58.3571	58.6685	33.2362	123.708	52.3601	1.24346	1.04018e-05	0.00149261	Prf1	20	30915213	30921382	+	2518	protein_coding	perforin 1 (pore forming protein) [Source:RGD Symbol;Acc:708463]	-	168	113	59	144	55	66	73	33	2.97311	2.44105	1.50063	2.54746	1.13163	1.11592	1.12187	0.635549
ENSRNOG00000046699	2011.98	1313.83	1094.67	1472.82	13277.5	4010.72	4222.52	4120.28	1473.33	6407.77	-2.12056	1.05077e-05	0.00149261	Slpi	3	160799981	160802433	-	856	protein_coding	secretory leukocyte peptidase inhibitor [Source:RGD Symbol;Acc:621768]	-	2174	1163	823	1592	12340	4536	5254	4091	113.173	73.9025	61.575	82.8457	746.857	225.602	237.515	231.764
ENSRNOG00000050586	12.9566	12.4266	10.6408	33.305	185.068	35.3679	80.3678	66.4724	17.3323	91.819	-2.38868	1.12417e-05	0.00156245	Stfa2l3	11	67451549	67529051	+	579	protein_coding	stefin A2-like 3 [Source:RGD Symbol;Acc:1560676]	-	14	11	8	36	172	40	100	66	1.07747	1.0334	0.884891	2.76965	15.3903	2.9412	6.68339	5.52785
ENSRNOG00000000010	71.2614	79.0784	27.9321	66.61	170.004	213.092	134.214	121.866	61.2205	159.794	-1.37513	1.12699e-05	0.00156245	Cbln1	19	20607507	20611316	+	2444	protein_coding	cerebellin 1 precursor [Source:RGD Symbol;Acc:1562813]	-	77	70	21	72	158	241	167	121	1.40393	1.55794	0.550296	1.3123	3.34928	4.19816	2.64418	2.4009
ENSRNOG00000046663	738.527	376.187	285.972	383.933	1915.24	828.494	1462.69	778.532	446.155	1246.24	-1.48055	1.1407e-05	0.00156892	LOC103693683	13	91146876	91229066	-	3431	protein_coding	low affinity immunoglobulin gamma Fc region receptor III [Source:RGD Symbol;Acc:9127992]	-	798	333	215	415	1780	937	1820	773	10.3643	5.2793	4.01325	5.38801	26.8779	11.6268	20.527	10.9257
ENSRNOG00000057443	410.91	134.433	51.8739	543.057	6566.68	2023.93	2019.64	1869.28	285.069	3119.88	-3.45115	1.21641e-05	0.00163414	LOC497963	10	66189786	66313190	+	6681	protein_coding	similar to Nitric oxide synthase, inducible (NOS type II) (Inducible NO synthase) (Inducible NOS) (iNOS) [Source:RGD Symbol;Acc:1598227]	NAD_binding_1	444	119	39	587	6103	2289	2513	1856	2.96141	0.968855	0.373853	3.91379	47.3258	14.5864	14.5555	13.4718
ENSRNOG00000031834	12.0311	21.4641	42.5632	21.2782	0	0	4.82207	0	24.3342	1.20552	4.20588	1.49364e-05	0.0019317	Nkain4	3	176444544	176465162	-	1411	protein_coding	Na+/K+ transporting ATPase interacting 4 [Source:RGD Symbol;Acc:1305809]	-	13	19	32	23	0	0	6	0	0.410557	0.732453	1.45245	0.726109	0	0	0.164551	0
ENSRNOG00000010181	745.931	486.897	372.428	609.667	2216.51	1037.16	1080.95	973.921	553.731	1327.14	-1.25944	1.50518e-05	0.00193191	Clec4d	4	156253079	156264769	+	3352	protein_coding	C-type lectin domain family 4, member D [Source:RGD Symbol;Acc:1303339]	Lectin_C	806	431	280	659	2060	1173	1345	967	10.7149	6.99401	5.34973	8.75754	31.839	14.8983	15.5272	13.9899
ENSRNOG00000038047	742.229	961.367	347.156	988.049	389.503	349.258	193.686	215.532	759.7	286.995	1.40597	1.53783e-05	0.00193191	Mt1	17	78793336	78793724	+	389	protein_coding	metallothionein 1 [Source:RGD Symbol;Acc:3117]	-	802	851	261	1068	362	395	241	214	91.8718	118.996	42.9704	122.299	48.212	43.2305	23.9741	26.6781
ENSRNOG00000007886	0	1.12969	1.3301	0.92514	41.9631	71.62	0.803678	18.1288	0.846233	33.1289	-5.35184	1.61072e-05	0.00200819	Orm1	5	79179417	79182820	+	1020	protein_coding	orosomucoid 1 [Source:RGD Symbol;Acc:67390]	-	0	1	1	1	39	81	1	18	0	0.0533277	0.0627882	0.0436717	1.98089	3.38087	0.0379381	0.855782
ENSRNOG00000004882	223.964	185.269	232.768	209.082	64.5585	12.3788	102.871	50.3578	212.771	57.5415	1.88466	1.77038e-05	0.00217243	Capn6	X	115049154	115073890	-	3519	protein_coding	calpain 6 [Source:RGD Symbol;Acc:70960]	Peptidase_C2	242	164	175	226	60	14	128	50	3.06446	2.535	3.18491	2.86082	0.88334	0.169376	1.40756	0.689035
ENSRNOG00000013748	45.3482	36.1501	13.301	45.3318	280.83	99.0302	104.478	79.5654	35.0328	140.976	-1.99547	1.82862e-05	0.0021891	Trem3	9	14713935	14724093	-	893	protein_coding	triggering receptor expressed on myeloid cells 3 [Source:RGD Symbol;Acc:1305477]	V-set	49	32	10	49	261	112	130	79	2.44513	1.94918	0.717178	2.44425	15.1421	5.33961	5.63336	4.29009
ENSRNOG00000061394	650.608	279.034	232.768	386.708	1820.55	772.789	1047.19	737.239	387.279	1094.44	-1.49678	1.83162e-05	0.0021891	Clec4e	4	156270920	156276304	-	952	protein_coding	C-type lectin domain family 4, member E [Source:RGD Symbol;Acc:1359298]	Lectin_C	703	247	175	418	1692	874	1303	732	32.906	14.1128	11.7728	19.5587	92.0788	39.0857	52.9643	37.2876
ENSRNOG00000007060	3202.14	2427.71	1870.12	1791.07	8530.34	3441.3	5293.02	4002.44	2322.76	5316.77	-1.19449	2.03045e-05	0.00237755	Plin2	5	104984414	105010857	-	1860	protein_coding	perilipin 2 [Source:RGD Symbol;Acc:728889]	Perilipin	3460	2149	1406	1936	7928	3892	6586	3974	82.8935	62.8459	48.4117	46.3653	220.824	89.0847	137.02	103.611
ENSRNOG00000004578	1298.44	1758.93	2001.8	840.027	875.844	532.287	734.562	631.487	1474.8	693.545	1.08802	2.22555e-05	0.00257125	Cthrc1	7	77966722	77977004	+	1216	protein_coding	collagen triple helix repeat containing 1 [Source:RGD Symbol;Acc:628801]	-	1403	1557	1505	908	814	602	914	627	51.414	69.6479	79.2649	33.2624	34.6806	21.0769	29.0863	25.0049
ENSRNOG00000011946	9598.08	6610.95	7969.97	5706.26	3266.66	2009.78	5356.51	2221.79	7471.31	3213.69	1.217	2.26534e-05	0.00258278	Ptn	4	64239158	64330996	-	1310	protein_coding	pleiotrophin [Source:RGD Symbol;Acc:3444]	-	10371	5852	5992	6168	3036	2273	6665	2206	352.782	242.989	292.94	209.736	120.068	73.8705	196.881	81.6629
ENSRNOG00000011420	48.1246	19.2047	19.9515	52.733	203.359	68.0833	199.312	80.5725	35.0035	137.832	-1.96496	2.29276e-05	0.00259179	Mtmr7	16	54765325	54856225	+	2792	protein_coding	myotubularin related protein 7 [Source:RGD Symbol;Acc:1306608]	-	52	17	15	57	189	77	248	80	0.829937	0.331197	0.344076	0.909411	3.50705	1.17414	3.43726	1.38952
ENSRNOG00000012281	36.0934	27.1126	22.6117	28.6793	8.60781	6.18939	8.03678	11.0787	28.6243	8.47817	1.77366	2.30651e-05	0.00259179	Adh6a	2	243577082	243599400	+	1411	protein_coding	alcohol dehydrogenase 6A (class V) [Source:RGD Symbol;Acc:1310029]	ADH_N	39	24	17	31	8	7	10	11	1.23167	0.925204	0.771614	0.978668	0.293737	0.21121	0.274251	0.378056
ENSRNOG00000006783	58.3048	62.133	59.8545	61.0592	21.5195	35.3679	24.914	29.2075	60.3379	27.7523	1.11565	2.31811e-05	0.00259179	Neb	3	37658563	37854561	-	20858	protein_coding	nebulin [Source:RGD Symbol;Acc:1311134]	-	63	55	45	66	20	40	31	29	0.134594	0.143431	0.138171	0.140952	0.0496768	0.0816452	0.0575128	0.0674242
ENSRNOG00000015410	16.6585	211.252	25.2719	5.55084	3.22793	3.53679	5.62575	5.03578	64.6834	4.35656	3.88552	2.37285e-05	0.0026226	Aspn	17	14656009	14679409	-	1525	protein_coding	asporin [Source:RGD Symbol;Acc:1549776]	-	18	187	19	6	3	4	7	5	0.525969	6.66999	0.797925	0.17526	0.101917	0.111669	0.177625	0.158998
ENSRNOG00000004783	225.815	167.194	212.816	173.926	73.1664	51.2835	131.803	87.6226	194.938	85.9689	1.17714	2.37593e-05	0.0026226	Fam171b	3	71210301	71262615	+	2605	protein_coding	family with sequence similarity 171, member B [Source:RGD Symbol;Acc:1562526]	-	244	148	160	188	68	58	164	87	4.17387	3.09035	3.9336	3.21478	1.35238	0.947902	2.43619	1.61958
ENSRNOG00000031440	57.3793	38.4095	71.8255	49.0324	23.6715	11.4946	24.1103	19.136	54.1617	19.6031	1.46392	2.86589e-05	0.00306579	Nova1	6	66963510	67085390	-	3795	protein_coding	neuro-oncological ventral antigen 1 [Source:RGD Symbol;Acc:621345]	KH_1	62	34	54	53	22	13	30	19	0.72801	0.487327	0.911297	0.622107	0.300336	0.145839	0.305904	0.242791
ENSRNOG00000018394	673.744	536.603	277.991	493.099	1135.15	1469.54	903.334	778.532	495.36	1071.64	-1.11166	3.6333e-05	0.00372575	Chrdl2	1	165008912	165036435	+	1618	protein_coding	chordin-like 2 [Source:RGD Symbol;Acc:1306179]	VWC	728	475	209	533	1055	1662	1124	773	20.0498	15.9687	8.27267	14.674	33.7808	43.7316	26.8821	23.1682
ENSRNOG00000015101	2.77642	7.90784	0	6.47598	73.1664	21.2208	57.0611	10.0716	4.29006	40.38	-3.20873	3.74192e-05	0.00379225	Mak	17	21521505	21568440	+	3237	protein_coding	male germ cell-associated kinase [Source:RGD Symbol;Acc:3036]	Pkinase	3	7	0	7	68	24	71	10	0.0412986	0.117627	0	0.0963288	1.08833	0.315654	0.848772	0.149812
ENSRNOG00000013250	9.25473	350.204	268.68	8.32626	4.3039	3.53679	4.82207	8.05725	159.116	5.18	4.94204	3.82412e-05	0.00385303	Pdcd5	1	91173473	91178801	-	657	protein_coding	programmed cell death 5 [Source:RGD Symbol;Acc:1310561]	-	10	310	202	9	4	4	6	8	0.678253	25.6655	19.6908	0.610208	0.315421	0.259202	0.353396	0.590494
ENSRNOG00000047206	68.485	92.6347	123.699	139.696	23.6715	61.8939	14.4662	23.1646	106.129	30.799	1.78223	4.19455e-05	0.0041302	LOC100911727	1	75233703	75264293	+	2499	protein_coding	DNA ligase 1-like [Source:RGD Symbol;Acc:6491367]	DNA_ligase_A_M	74	82	93	151	22	70	18	23	1.31954	1.78485	2.38339	2.69161	0.456092	1.19255	0.278729	0.446326
novel.632	2.77642	1.12969	1.3301	0	15.0637	7.07358	66.7053	10.0716	1.30905	24.7285	-4.24151	4.84094e-05	0.00460953	-	20	32421413	32423282	-	1731	-	- && P10272.1 RecName: Full=Pol polyprotein; Contains: RecName: Full=Protease; Contains: RecName: Full=Reverse transcriptase/ribonuclease H; Short=RT; Contains: RecName: Full=Integrase; Short=IN && -	-	3	1	1	0	14	8	83	10	0.0772292	0.0314236	0.0369982	0	0.419013	0.19676	1.85548	0.280152
ENSRNOG00000019445	161.958	309.535	422.972	139.696	122.661	51.2835	103.674	77.5511	258.54	88.7926	1.54005	4.9094e-05	0.00464469	Msln	10	15119663	15125408	-	2183	protein_coding	mesothelin [Source:RGD Symbol;Acc:69333]	-	175	274	318	151	114	58	129	77	3.57225	6.82732	9.32935	3.08123	2.7055	1.13114	2.28671	1.71052
novel.634	53.6774	21.4641	19.9515	36.0804	233.487	56.5887	117.337	85.6083	32.7934	123.255	-1.89701	4.97627e-05	0.00464469	-	20	42749989	42769855	-	2251	-	- && - && -	-	58	19	15	39	217	64	146	85	1.14818	0.459125	0.42677	0.771774	4.99436	1.21045	2.50988	1.83119
novel.939	9.25473	1.12969	1.3301	10.1765	126.965	16.7998	34.5582	27.1932	5.47276	51.3791	-3.18451	5.32578e-05	0.00485767	-	7	77320705	77323256	+	2552	-	- && - && -	-	10	1	1	11	118	19	43	27	0.174613	0.0213144	0.0250956	0.192005	2.39551	0.316968	0.652024	0.513067
ENSRNOG00000014603	235.07	220.29	258.04	116.568	72.0904	46.8625	117.337	98.7014	207.492	83.7478	1.30543	5.9828e-05	0.00537212	Sgcg	15	41549331	41595345	-	1568	protein_coding	sarcoglycan, gamma [Source:RGD Symbol;Acc:1359577]	-	254	195	194	126	67	53	146	98	7.21847	6.76459	7.92381	3.57952	2.21373	1.43904	3.60315	3.03089
ENSRNOG00000013380	102.728	118.618	90.4469	83.2626	378.743	181.261	199.312	147.045	98.7636	226.59	-1.19652	6.26763e-05	0.00557015	Rhov	3	111078619	111087347	-	1746	protein_coding	ras homolog family member V [Source:RGD Symbol;Acc:628824]	Ras	111	105	68	90	352	205	248	146	2.83293	3.27113	2.49427	2.29614	10.4447	4.99865	5.49646	4.05508
ENSRNOG00000008765	274.865	183.01	172.913	194.279	75.3183	70.7358	139.84	110.787	206.267	99.1703	1.05549	6.61589e-05	0.00579057	Zfhx4	2	98423569	98610368	-	13927	protein_coding	zinc finger homeobox 4 [Source:RGD Symbol;Acc:1563022]	Homeobox	297	162	130	210	70	80	174	110	0.95029	0.632719	0.597811	0.67168	0.260397	0.244554	0.483467	0.383024
ENSRNOG00000013781	55.5284	40.6689	65.175	48.1073	21.5195	27.4101	20.8956	23.1646	52.3699	23.2475	1.16607	7.0417e-05	0.00607128	Kcnq5	9	27562959	27761733	-	6519	protein_coding	potassium channel, voltage-gated KQT-like subfamily Q, member 5 [Source:RGD Symbol;Acc:628848]	Ion_trans	60	36	49	52	20	31	26	23	0.410136	0.300383	0.481386	0.355323	0.158944	0.202453	0.154336	0.171095
ENSRNOG00000032989	20.3604	44.0579	83.7964	39.781	15.0637	3.53679	2.41103	13.093	46.9989	8.52613	2.48364	7.11341e-05	0.00610275	Lrrn4	3	125523781	125533600	-	2568	protein_coding	leucine rich repeat neuronal 4 [Source:RGD Symbol;Acc:1305256]	fn3	22	39	63	43	14	4	3	13	0.381755	0.826081	1.57117	0.745889	0.282442	0.0663144	0.0452066	0.245493
ENSRNOG00000001757	114.759	90.3753	77.1459	43.4816	27.9754	30.0627	41.7913	21.1503	81.4403	30.2449	1.42154	7.27774e-05	0.00621297	Tm4sf19	11	71606239	71619167	-	2321	protein_coding	transmembrane 4 L six family member 19 [Source:RGD Symbol;Acc:1560486]	-	124	80	58	47	26	34	52	21	2.3807	1.87486	1.60041	0.902035	0.580356	0.623659	0.866969	0.438768
ENSRNOG00000014378	628.396	277.904	186.214	493.099	4751.51	966.429	1503.68	1512.75	396.403	2183.59	-2.4609	7.88734e-05	0.00670038	Il1r2	9	46840992	46881264	+	1439	protein_coding	interleukin 1 receptor, type II [Source:RGD Symbol;Acc:621147]	ig	679	246	140	533	4416	1093	1871	1502	21.0265	9.29881	6.23082	16.4994	158.988	32.3372	50.314	50.6174
ENSRNOG00000023576	84.218	123.136	167.593	92.514	37.6592	8.84198	59.4722	25.1789	116.865	32.7881	1.82726	8.25088e-05	0.00697501	RGD1305645	9	50526811	50548046	+	896	protein_coding	similar to RIKEN cDNA 1500015O10 [Source:RGD Symbol;Acc:1305645]	-	91	109	126	100	35	10	74	25	4.52575	6.61716	9.00618	4.97156	2.02375	0.475155	3.19595	1.35308
ENSRNOG00000059507	24.9878	12.4266	19.9515	23.1285	2.15195	2.65259	7.2331	4.02863	20.1236	4.01657	2.29832	8.5334e-05	0.0071098	Lamc3	3	9267122	9326993	-	4749	protein_coding	laminin gamma 3 [Source:MGI Symbol;Acc:MGI:1344394]	Laminin_EGF	27	11	15	25	2	3	9	4	0.253349	0.125992	0.202287	0.234498	0.0218184	0.0268944	0.0733358	0.0408459
ENSRNOG00000014124	326.692	149.119	99.7576	158.199	822.045	385.51	507.924	309.197	183.442	506.169	-1.4607	9.02905e-05	0.00745111	Nod2	19	19332594	19377492	-	6014	protein_coding	nucleotide-binding oligomerization domain containing 2 [Source:RGD Symbol;Acc:1306368]	NACHT	353	132	75	171	764	436	632	307	2.61558	1.19389	0.798686	1.26658	6.58152	3.0865	4.06658	2.47552
ENSRNOG00000050485	1044.86	1101.45	1074.72	902.936	614.382	311.238	761.083	363.584	1030.99	512.572	1.00763	9.3326e-05	0.00759328	Gas1	17	4846789	4847940	+	1152	protein_coding	growth arrest-specific 1 [Source:RGD Symbol;Acc:1586820]	-	1129	975	808	976	571	352	947	361	43.6716	46.0368	44.9197	37.7397	25.6791	13.0087	31.8107	15.1966
ENSRNOG00000003709	161.032	98.2831	94.4372	92.514	58.1027	61.0097	41.7913	58.4151	111.567	54.8297	1.03285	9.84379e-05	0.00786142	Kmo	13	93684437	93716227	+	2065	protein_coding	kynurenine 3-monooxygenase (kynurenine 3-hydroxylase) [Source:RGD Symbol;Acc:620610]	FAD_binding_3	174	87	71	100	54	69	52	58	3.7548	2.29167	2.202	2.15715	1.35478	1.42257	0.974449	1.36207
ENSRNOG00000032368	112.908	65.5221	119.709	105.466	39.8111	29.1785	64.2942	42.3006	100.901	43.8961	1.19548	9.95256e-05	0.0078757	Tlr11	15	27177900	27182339	+	3219	protein_coding	toll-like receptor 11 [Source:RGD Symbol;Acc:1564460]	-	122	58	90	114	37	33	80	42	1.68887	0.980077	1.7906	1.57756	0.595493	0.436452	0.961711	0.632731
ENSRNOG00000031162	864.392	735.429	1123.94	725.309	153.865	357.216	612.403	265.889	862.266	347.343	1.30957	0.000108108	0.00835581	Ccl24	12	24148567	24152625	+	1522	protein_coding	chemokine (C-C motif) ligand 24 [Source:RGD Symbol;Acc:1310245]	-	934	651	845	784	143	404	762	264	27.3457	23.2659	35.5566	22.9457	4.86763	11.3008	19.3738	8.41163
novel.6	39.7953	20.3344	33.2525	30.5296	103.294	53.0519	216.993	56.4008	30.978	107.435	-1.7945	0.000117508	0.00881563	-	1	37833465	37843528	+	2213	-	- && P16372.2 RecName: Full=Zinc finger protein 58; Short=Zfp-58; AltName: Full=Regulator of sex-limitation candidate 5; AltName: Full=Zinc finger protein Mfg-1 && -	-	43	18	25	33	96	60	270	56	0.865853	0.44243	0.723497	0.664253	2.24743	1.15428	4.72126	1.22715
ENSRNOG00000005639	60.1557	40.6689	63.8448	51.8078	25.8234	18.5682	27.3251	27.1932	54.1193	24.7275	1.13009	0.000120046	0.00889061	Ar	X	67656253	67829026	+	4164	protein_coding	androgen receptor [Source:RGD Symbol;Acc:2147]	Androgen_recep	65	36	48	56	24	21	34	27	0.695601	0.470267	0.738259	0.599071	0.298605	0.21471	0.315969	0.314444
ENSRNOG00000060509	37.0189	45.1876	1.3301	5.55084	2.15195	0.884198	0.803678	1.00716	22.2719	1.21175	4.23371	0.000124316	0.00910026	AABR07039233.1	X	72705039	72713249	+	6113	lincRNA	-	-	40	40	1	6	2	1	1	1	0.291583	0.355925	0.0104767	0.0437218	0.0169501	0.00696448	0.00633026	0.00793298
ENSRNOG00000035596	0	1.12969	2.6602	0.92514	62.4066	2.65259	8.03678	21.1503	1.17876	23.5616	-4.40617	0.000126632	0.00914387	Mir207	5	57028859	57028936	+	78	miRNA	microRNA mir-207 [Source:RGD Symbol;Acc:2325370]	-	0	1	2	1	58	3	10	21	0	0.697362	1.64215	0.571092	38.5238	1.63746	4.96113	13.0562
ENSRNOG00000040287	287.822	354.723	469.526	138.771	161.396	78.6936	144.662	115.823	312.71	125.144	1.31971	0.00013467	0.0095105	Cyp1b1	6	2307808	2316722	-	5499	protein_coding	cytochrome P450, family 1, subfamily b, polypeptide 1 [Source:RGD Symbol;Acc:2460]	p450	311	314	353	150	150	89	180	115	2.52019	3.10598	4.11121	1.21509	1.4132	0.689048	1.26667	1.01416
ENSRNOG00000005277	670.968	552.419	952.352	307.146	337.856	151.198	326.293	177.26	620.721	248.152	1.32185	0.000141723	0.00986367	Ptprv	13	51935243	51955735	-	5744	protein_coding	protein tyrosine phosphatase, receptor type, V [Source:RGD Symbol;Acc:621123]	Y_phosphatase	725	489	716	332	314	171	406	176	5.62446	4.63071	7.9832	2.57469	2.83212	1.26743	2.73519	1.4859
ENSRNOG00000009508	280.418	728.651	170.253	60.1341	57.0267	50.3993	40.9876	48.3435	309.864	49.1893	2.65562	0.000149222	0.0101413	Casp6	2	230186205	230199584	+	2620	protein_coding	caspase 6 [Source:RGD Symbol;Acc:70967]	Peptidase_C14	303	645	128	65	53	57	51	48	5.15346	13.391	3.12887	1.10513	1.04802	0.926225	0.753259	0.888445
ENSRNOG00000010244	62.0067	62.133	82.4663	47.1821	21.5195	28.2943	38.5765	20.1431	63.447	27.1334	1.20486	0.000151515	0.0102569	Sarm1	10	65742343	65766050	-	4039	protein_coding	sterile alpha and TIR motif containing 1 [Source:RGD Symbol;Acc:1310078]	SAM_2	67	55	62	51	20	32	48	20	0.739194	0.740699	0.983096	0.562467	0.256538	0.337302	0.459878	0.24013
ENSRNOG00000002158	18.5095	18.0751	71.8255	36.0804	10.7598	4.42099	10.4478	5.03578	36.1226	7.66609	2.2264	0.000167096	0.0108864	Ibsp	14	6801204	6813945	-	1930	protein_coding	integrin-binding sialoprotein [Source:RGD Symbol;Acc:2855]	-	20	16	54	39	10	5	13	5	0.461775	0.450937	1.7919	0.900136	0.268435	0.110295	0.260652	0.125633
ENSRNOG00000016623	78.6652	65.5221	74.4857	38.8559	18.2916	7.07358	36.1655	10.0716	64.3822	17.9006	1.83392	0.000169116	0.0109767	Tmeff2	9	55384100	55673829	-	3501	protein_coding	transmembrane protein with EGF-like and two follistatin-like domains 2 [Source:RGD Symbol;Acc:1308839]	-	85	58	56	42	17	8	45	10	1.08189	0.901133	1.02441	0.53439	0.251567	0.0972839	0.497389	0.138516
ENSRNOG00000022839	613.589	547.9	208.826	500.5	4750.43	1745.41	1232.04	1023.27	467.704	2187.79	-2.22528	0.000182307	0.0116154	Ifit3	1	252906234	252911373	+	2036	protein_coding	interferon-induced protein with tetratricopeptide repeats 3 [Source:RGD Symbol;Acc:1359681]	-	663	485	157	541	4415	1974	1533	1016	14.5109	12.9574	4.93856	11.8364	112.344	41.2774	29.1367	24.1995
ENSRNOG00000026953	447.003	636.016	775.449	199.83	194.752	177.724	289.324	168.195	514.575	207.499	1.30778	0.00019241	0.0121254	Gpr88	2	219258347	219262901	-	4155	protein_coding	G-protein coupled receptor 88 [Source:RGD Symbol;Acc:61921]	7tm_1	483	563	583	216	181	201	360	167	5.18004	7.37039	8.98619	2.31571	2.25685	2.05953	3.3528	1.94911
novel.1157	8.32926	18.0751	13.301	12.952	0	3.53679	1.60736	1.00716	13.1643	1.53783	3.03536	0.000193874	0.0121672	-	X	139946807	139947380	-	574	-	- && Q8CFZ4.1 RecName: Full=Glypican-3; Contains: RecName: Full=Secreted glypican-3; Flags: Precursor && -	-	9	16	10	14	0	4	2	1	0.698695	1.51622	1.11575	1.08647	0	0.296682	0.134832	0.0844848
ENSRNOG00000020694	31.4661	35.0204	41.2331	48.1073	16.1396	7.95778	20.8956	12.0859	38.9567	14.2697	1.44338	0.000198401	0.0123679	Icam5	8	22050222	22057209	+	3117	protein_coding	intercellular adhesion molecule 5, telencephalin [Source:RGD Symbol;Acc:1305039]	-	34	31	31	52	15	9	26	12	0.486071	0.540976	0.636947	0.743134	0.249316	0.122927	0.322784	0.186696
ENSRNOG00000053494	161.958	110.71	218.137	47.1821	37.6592	13.263	61.0795	9.06441	134.497	30.2665	2.1455	0.000202772	0.0125501	Mcpt1	15	34609776	34612432	-	1032	protein_coding	Mast cell protease 1 [Source:UniProtKB/Swiss-Prot;Acc:P09650]	Trypsin	175	98	164	51	35	15	76	9	7.55641	5.16535	10.1775	2.20136	1.75705	0.618806	2.84977	0.422915
ENSRNOG00000004649	4200.72	2144.15	1158.52	3362.88	25274.7	7241.58	12475.5	6414.58	2716.57	12851.6	-2.24198	0.000206759	0.0127514	Il1b	3	121876263	121882726	-	1396	protein_coding	interleukin 1 beta [Source:RGD Symbol;Acc:2891]	-	4539	1898	871	3635	23490	8190	15523	6369	144.888	73.9544	39.9587	115.99	871.753	249.771	430.295	221.247
ENSRNOG00000009863	56.4539	36.1501	67.8352	49.0324	19.3676	12.3788	26.5214	26.1861	52.3679	21.1134	1.30605	0.00021024	0.0128253	Prrt3	4	145450861	145454834	-	3044	protein_coding	proline-rich transmembrane protein 3 [Source:RGD Symbol;Acc:1562419]	-	61	32	51	53	18	14	33	26	0.892982	0.571819	1.07301	0.77559	0.306354	0.195806	0.419512	0.414209
ENSRNOG00000013973	1068.92	1073.21	422.972	308.071	6615.1	1952.31	2203.69	2523.94	718.293	3323.76	-2.21002	0.000217665	0.0130524	Lcn2	3	11414186	11417546	-	889	protein_coding	lipocalin 2 [Source:RGD Symbol;Acc:69408]	-	1155	950	318	333	6148	2208	2742	2506	57.8945	58.1266	22.9089	16.6857	358.285	105.74	119.355	136.7
ENSRNOG00000011205	382.22	207.863	148.971	298.82	2374.68	464.204	2006.78	519.693	259.469	1341.34	-2.36928	0.000223343	0.0132112	Ccl3	10	70869513	70871066	-	757	protein_coding	chemokine (C-C motif) ligand 3 [Source:RGD Symbol;Acc:3647]	-	413	184	112	323	2207	525	2497	516	24.3115	13.2213	9.47546	19.0067	151.044	29.5261	127.643	33.0556
ENSRNOG00000032626	110.131	108.45	55.8642	86.038	685.397	203.366	135.018	1233.77	90.121	564.387	-2.64553	0.000225933	0.0132214	Mmp3	8	5676665	5698579	+	1708	protein_coding	matrix metallopeptidase 3 [Source:RGD Symbol;Acc:621317]	Hemopexin	119	96	42	93	637	230	168	1225	3.10468	3.05729	1.57485	2.42547	19.3218	5.73301	3.80625	34.7807
ENSRNOG00000002831	118.461	72.3002	83.7964	157.274	20.4435	10.6104	65.9016	26.1861	107.958	30.7854	1.80403	0.000231755	0.0132991	Wfikkn2	10	81936444	81942188	-	3274	protein_coding	WAP, follistatin/kazal, immunoglobulin, kunitz and netrin domain containing 2 [Source:RGD Symbol;Acc:1305361]	Kunitz_BPTI	128	64	63	170	19	12	82	26	1.74216	1.0633	1.23237	2.31298	0.300657	0.156043	0.969194	0.38511
ENSRNOG00000007652	10.1802	39.5392	6.65051	12.952	3.22793	1.7684	0	2.01431	17.3305	1.75266	3.35953	0.000232867	0.0133187	Il13	10	38982909	38985466	-	443	protein_coding	interleukin 13 [Source:RGD Symbol;Acc:68949]	-	11	35	5	14	3	2	0	2	1.10649	4.29752	0.722844	1.40775	0.350844	0.192207	0	0.218936
ENSRNOG00000032970	53.6774	55.3549	45.2234	93.4391	26.8994	15.0314	32.1471	27.1932	61.9237	25.3178	1.29682	0.000265523	0.0147908	Gpr174	X	78372257	78399944	+	4735	protein_coding	G protein-coupled receptor 174 [Source:RGD Symbol;Acc:1564689]	7tm_1	58	49	34	101	25	17	40	27	0.54584	0.562897	0.459872	0.950172	0.273537	0.152852	0.326901	0.276525
ENSRNOG00000006926	37.0189	46.3173	37.2428	22.2033	1.07598	5.30519	16.0736	1.00716	35.6956	5.86547	2.55931	0.000266285	0.0147908	Atp6v0d2	5	33843519	33892462	-	1394	protein_coding	ATPase, H+ transporting, lysosomal V0 subunit D2 [Source:RGD Symbol;Acc:1306900]	-	40	41	28	24	1	6	20	1	1.27866	1.59983	1.28639	0.766919	0.0371649	0.183245	0.555192	0.0347879
ENSRNOG00000007243	81.4416	24.8532	23.9418	50.8827	16.1396	8.84198	16.8772	9.06441	45.2798	12.7308	1.83929	0.00027092	0.0150001	Havcr1	10	31813814	31848379	+	3914	protein_coding	hepatitis A virus cellular receptor 1 [Source:RGD Symbol;Acc:708425]	V-set	88	22	18	55	15	10	21	9	1.00189	0.305742	0.29453	0.625954	0.198548	0.108773	0.207622	0.11151
ENSRNOG00000056219	715.391	709.446	461.545	717.908	2825.51	1007.1	1088.98	998.092	651.072	1479.92	-1.18372	0.000272136	0.0150195	Olr1	4	163239849	163261958	-	3776	protein_coding	oxidized low density lipoprotein (lectin-like) receptor 1 [Source:RGD Symbol;Acc:620515]	Lectin_C	773	628	347	776	2626	1139	1355	991	9.12231	9.0465	5.8854	9.15441	36.0295	12.8421	13.8862	12.7272
ENSRNOG00000004972	1365.07	998.647	897.818	1256.34	6226.67	1876.27	3078.09	2037.48	1129.47	3304.63	-1.54857	0.000285486	0.0154127	Upp1	14	89314176	89334276	+	2038	protein_coding	uridine phosphorylase 1 [Source:RGD Symbol;Acc:1305566]	-	1475	884	675	1358	5787	2122	3830	2023	32.2511	23.594	21.2118	29.6822	147.111	44.3286	72.7227	48.1374
ENSRNOG00000000033	248.952	639.405	723.575	393.184	133.421	345.721	129.392	166.181	501.279	193.679	1.37003	0.000291101	0.0156185	Tmcc2	13	49132667	49169918	-	3681	protein_coding	transmembrane and coiled-coil domain family 2 [Source:RGD Symbol;Acc:1311960]	-	269	566	544	425	124	391	161	165	3.25645	8.3638	9.4648	5.14309	1.74523	4.52224	1.69253	2.17375
ENSRNOG00000013395	74.0378	76.819	33.2525	83.2626	466.973	162.692	104.478	124.887	66.843	214.758	-1.67776	0.0003049	0.0162083	Pglyrp1	1	79790705	79796111	+	851	protein_coding	peptidoglycan recognition protein 1 [Source:RGD Symbol;Acc:621429]	-	80	68	25	90	434	184	130	124	4.18907	4.34643	1.88143	4.71101	26.4214	9.20516	5.91139	7.06615
ENSRNOG00000013074	218.412	240.624	497.458	160.049	49.4949	9.72618	83.5825	71.5081	279.136	53.5779	2.38005	0.000313606	0.0164386	Wt1	3	95133713	95180564	+	2621	protein_coding	Wilms tumor 1 [Source:RGD Symbol;Acc:3974]	WT1	236	213	374	173	46	11	104	71	4.01238	4.42044	9.13866	2.94022	0.909257	0.178677	1.53547	1.31366
novel.910	94.3982	142.341	86.4566	182.252	33.3552	70.7358	24.1103	65.4652	126.362	48.4167	1.38737	0.00032543	0.0168031	-	6	141843148	141843678	-	421	-	- && P01805.1 RecName: Full=Ig heavy chain V region IR2; Flags: Precursor && -	-	102	126	65	197	31	80	30	65	10.7963	16.2795	9.88802	20.8442	3.81483	8.09005	2.7575	7.48724
ENSRNOG00000011585	94.3982	58.7439	77.1459	71.2357	49.4949	15.9156	30.5398	33.2362	75.3809	32.2966	1.23455	0.000326177	0.0168031	Fat3	8	14417584	14880644	-	13668	protein_coding	FAT atypical cadherin 3 [Source:RGD Symbol;Acc:620657]	Laminin_G_2	102	52	58	77	46	18	38	33	0.332547	0.206943	0.27177	0.25095	0.174361	0.0560674	0.107586	0.117085
ENSRNOG00000009106	131.417	241.754	122.369	114.717	220.575	521.677	254.766	356.534	152.564	338.388	-1.15066	0.000327724	0.0168031	C2cd4b	8	73593310	73594332	+	1023	protein_coding	C2 calcium-dependent domain containing 4B [Source:RGD Symbol;Acc:1591932]	-	142	214	92	124	205	590	317	354	6.18543	11.3787	5.75957	5.39942	10.3818	24.5538	11.9911	16.781
ENSRNOG00000033220	170.287	131.044	95.7673	148.022	724.132	327.153	197.705	197.403	136.28	361.598	-1.40438	0.000337548	0.0170676	Oas1k	12	41227825	41307352	-	5180	protein_coding	2 ' -5 ' oligoadenylate synthetase 1K [Source:RGD Symbol;Acc:1359279]	NTP_transf_2	184	116	72	160	673	370	246	196	1.58287	1.2181	0.890186	1.37591	6.73103	3.04099	1.83773	1.83492
ENSRNOG00000020945	19.4349	58.7439	25.2719	241.461	9.68378	15.9156	17.6809	18.1288	86.228	15.3523	2.49013	0.000345285	0.0172942	Ms4a1	1	227429596	227441442	-	1232	protein_coding	membrane-spanning 4-domains, subfamily A, member 1 [Source:RGD Symbol;Acc:1311999]	-	21	52	19	261	9	18	22	18	0.759567	2.29586	0.987691	9.43693	0.378467	0.622021	0.691015	0.708521
ENSRNOG00000011750	124.939	65.5221	102.418	152.648	33.3552	3.53679	53.8464	21.1503	111.382	27.9722	1.99189	0.000357411	0.017656	Fam180a	4	62844971	62860446	-	1741	protein_coding	family with sequence similarity 180, member A [Source:RGD Symbol;Acc:1308013]	-	135	58	77	165	31	4	67	21	3.45535	1.8121	2.8325	4.22169	0.922484	0.0978147	1.4892	0.58494
ENSRNOG00000013578	555.284	320.832	452.234	195.204	200.131	114.946	228.245	142.009	380.889	171.333	1.15182	0.000357603	0.017656	Trem2	9	14611561	14618013	-	1157	protein_coding	triggering receptor expressed on myeloid cells 2 [Source:RGD Symbol;Acc:1309841]	V-set	600	284	340	211	186	130	284	141	23.1087	13.3517	18.8202	8.12362	8.32867	4.78358	9.49862	5.90985
ENSRNOG00000047557	0.925473	0	0	0.92514	359.376	0	4.01839	181.288	0.462653	136.171	-8.04697	0.000382416	0.0183756	Rpl35a	12	7424258	7424658	-	333	protein_coding	ribosomal protein L35a [Source:RGD Symbol;Acc:628793]	-	1	0	0	1	334	0	5	180	0.133818	0	0	0.133769	51.9635	0	0.581034	26.2131
ENSRNOG00000017897	1303.07	1002.04	634.458	1034.31	3413	1440.36	1599.32	1672.89	993.466	2031.39	-1.031	0.00038278	0.0183756	Adam8	1	212317848	212330349	-	2788	protein_coding	ADAM metallopeptidase domain 8 [Source:RGD Symbol;Acc:1566394]	-	1408	887	477	1118	3172	1629	1990	1661	22.5044	17.3055	10.9573	17.8628	58.9436	24.8755	27.6208	28.8913
ENSRNOG00000026679	90.6964	18.0751	99.7576	42.5564	21.5195	11.4946	22.503	14.1002	62.7714	17.4043	1.84827	0.000394437	0.0188308	Scn4b	8	49441106	49456279	+	4272	protein_coding	sodium channel, voltage-gated, type IV, beta subunit [Source:RGD Symbol;Acc:631404]	V-set	98	16	75	46	20	13	28	14	1.02224	0.203724	1.12437	0.479653	0.242546	0.129555	0.253631	0.158923
ENSRNOG00000020399	51.8265	42.9283	33.2525	131.37	342.16	123.788	168.772	148.052	64.8443	195.693	-1.58494	0.000403244	0.0191458	Ltb4r	15	34452116	34453171	+	1056	protein_coding	leukotriene B4 receptor [Source:RGD Symbol;Acc:620410]	7tm_1	56	38	25	142	318	140	210	147	2.3631	1.95737	1.51619	5.98998	15.6012	5.64426	7.6954	6.75063
novel.466	117.535	32.761	63.8448	118.418	407.795	179.492	2281.64	221.575	83.1397	772.626	-3.21518	0.000414696	0.0195822	-	17	14138754	14147476	-	7637	-	- && A1Z651.1 RecName: Full=Gag-Pol polyprotein; Short=Pr180gag-pol; Contains: RecName: Full=Matrix protein p15; Short=MA; Contains: RecName: Full=RNA-binding phosphoprotein p12; AltName: Full=pp12; Contains: RecName: Full=Capsid protein p30; Short=CA; Contains: RecName: Full=Nucleocapsid protein p10; Short=NC-pol; Contains: RecName: Full=Protease p14; Short=PR; Contains: RecName: Full=Reverse tr…	Gag_p30	127	29	48	128	379	203	2839	220	0.741034	0.206551	0.402528	0.7466	2.57106	1.13166	14.3853	1.39698
ENSRNOG00000022099	74.0378	50.8361	77.1459	79.562	314.185	99.0302	205.742	96.6871	70.3954	178.911	-1.34388	0.000424437	0.0197438	Trim72	1	199449973	199457895	+	2391	protein_coding	tripartite motif containing 72, E3 ubiquitin protein ligase [Source:RGD Symbol;Acc:1562778]	zf-B_box	80	45	58	86	292	112	256	96	1.49097	1.02373	1.55355	1.60221	6.32702	1.99426	4.1432	1.94707
ENSRNOG00000009787	89.7709	94.894	74.4857	107.316	40.8871	37.1363	65.0979	21.1503	91.6167	41.0679	1.15151	0.000424739	0.0197438	Efcc1	4	119633755	119661004	+	1689	protein_coding	EF-hand and coiled-coil domain containing 1 [Source:RGD Symbol;Acc:1596494]	-	97	84	56	116	38	42	81	21	2.55917	2.70522	2.12342	3.05935	1.1656	1.05868	1.8558	0.602949
ENSRNOG00000012965	677.446	594.217	304.593	520.854	1944.29	1050.43	948.34	655.659	524.278	1149.68	-1.13155	0.000428595	0.0197476	Themis2	5	150970909	150987081	-	4033	protein_coding	thymocyte selection associated family member 2 [Source:RGD Symbol;Acc:1561016]	-	732	526	229	563	1807	1188	1180	651	8.08798	7.09432	3.63652	6.21843	23.2127	12.541	11.3222	7.82787
ENSRNOG00000002428	175.84	133.304	160.942	89.7385	97.9138	46.8625	71.5273	48.3435	139.956	66.1618	1.08238	0.000433352	0.0198153	Lpar4	X	78042859	78056347	+	4171	protein_coding	lysophosphatidic acid receptor 4 [Source:RGD Symbol;Acc:1563686]	7tm_1	190	118	121	97	91	53	89	48	2.02988	1.53885	1.8579	1.03593	1.13031	0.540977	0.825706	0.558074
ENSRNOG00000030930	572.868	264.348	277.991	333.05	1612.89	477.467	822.163	604.294	362.064	879.203	-1.27838	0.000442139	0.0201639	Samsn1	11	14253848	14304725	-	1440	protein_coding	SAM domain, SH3 domain and nuclear localization signals, 1 [Source:RGD Symbol;Acc:620926]	SAM_2	619	234	209	360	1499	540	1023	600	19.1551	8.83907	9.29527	11.1363	53.9306	15.9652	27.4909	20.206
ENSRNOG00000008282	1.85095	2.25938	1.3301	2.77542	8.60781	15.0314	8.03678	23.1646	2.05396	13.7101	-2.71096	0.000467415	0.0209853	Elf5	3	93351619	93371656	+	762	protein_coding	E74-like factor 5 [Source:RGD Symbol;Acc:1305859]	Ets	2	2	1	3	8	17	10	23	0.116959	0.142767	0.0840472	0.175375	0.543915	0.949811	0.507833	1.46374
ENSRNOG00000016535	128.641	98.2831	65.175	115.642	16.1396	13.263	37.7729	65.4652	101.935	33.1602	1.62337	0.000485165	0.0215587	Ccl22	19	10674189	10681145	-	1745	protein_coding	chemokine (C-C motif) ligand 22 [Source:RGD Symbol;Acc:619933]	-	139	87	49	125	15	15	47	65	3.54958	2.71192	1.79837	3.19092	0.44534	0.365964	1.04226	1.80638
ENSRNOG00000002525	2318.31	3234.3	1002.9	2247.16	14703.2	7121.33	4889.58	4685.29	2200.67	7849.85	-1.83462	0.000487006	0.0215782	Ptgs2	13	67351087	67359335	+	4373	protein_coding	prostaglandin-endoperoxide synthase 2 [Source:RGD Symbol;Acc:620349]	An_peroxidase	2505	2863	754	2429	13665	8054	6084	4652	25.5262	35.6119	11.0426	24.7428	161.892	78.4107	53.8376	51.5883
ENSRNOG00000004713	13.8821	16.9454	30.5923	8.32626	0	6.18939	0.803678	1.00716	17.4365	2.00006	3.07757	0.000488093	0.0215782	Kcnj16	10	99388130	99389898	+	1769	protein_coding	potassium channel, inwardly rectifying subfamily J, member 16 [Source:RGD Symbol;Acc:61824]	-	15	15	23	9	0	7	1	1	0.377851	0.461229	0.83268	0.226629	0	0.168466	0.021875	0.0274134
novel.146	466.438	586.31	359.127	663.325	895.212	964.66	629.28	1815.9	518.8	1076.26	-1.05169	0.000506831	0.0220135	-	10	678858	707384	-	9035	-	- && P10272.1 RecName: Full=Pol polyprotein; Contains: RecName: Full=Protease; Contains: RecName: Full=Reverse transcriptase/ribonuclease H; Short=RT; Contains: RecName: Full=Integrase; Short=IN && -	-	504	519	270	717	832	1091	783	1803	2.48576	3.12459	1.91388	3.53502	4.7708	5.14091	3.35358	9.67739
ENSRNOG00000061376	29.6151	55.3549	29.2622	28.6793	5.37988	7.07358	16.0736	0	35.7279	7.13176	2.29507	0.000549771	0.0232947	Psca	7	116090189	116091955	+	431	protein_coding	prostate stem cell antigen [Source:RGD Symbol;Acc:1594221]	-	32	49	22	31	5	8	20	0	3.30849	6.18404	3.26907	3.20395	0.60102	0.790234	1.79568	0
ENSRNOG00000011483	3127.17	2403.98	925.75	1973.32	21408.7	8474.15	4216.09	5746.84	2107.56	9961.44	-2.24068	0.000552387	0.0233484	S100a9	2	190097554	190100276	-	528	protein_coding	S100 calcium binding protein A9 [Source:RGD Symbol;Acc:620267]	-	3379	2128	696	2133	19897	9584	5246	5706	285.175	219.225	84.4216	179.952	1952.31	772.78	384.477	524.069
ENSRNOG00000011917	50.901	92.6347	63.8448	299.745	7.53183	40.6731	39.3802	34.2433	126.781	30.4571	2.05462	0.000578295	0.024266	Cd79b	10	94497448	94500591	-	1208	protein_coding	Cd79b molecule, immunoglobulin-associated beta [Source:RGD Symbol;Acc:620012]	V-set	55	82	48	324	7	46	49	34	2.02886	3.69233	2.54479	11.9475	0.300211	1.62119	1.56966	1.36491
ENSRNOG00000008518	4.62737	3.38907	5.3204	5.55084	46.267	0.884198	45.006	46.3292	4.72192	34.6216	-2.87182	0.000592893	0.0246399	Gsg1	4	169020683	169036950	-	1349	protein_coding	germ cell associated 1 [Source:RGD Symbol;Acc:1306546]	-	5	3	4	6	43	1	56	46	0.165164	0.120966	0.189901	0.198125	1.6514	0.0315596	1.60639	1.65362
ENSRNOG00000006617	18.5095	10.1672	18.6214	13.8771	4.3039	3.53679	1.60736	5.03578	15.2938	3.62096	2.10672	0.00059441	0.0246438	LOC100364190	4	75325651	77023138	+	4609	processed_transcript	mKIAA0868 protein-like [Source:RGD Symbol;Acc:2321568]	Laminin_G_2	20	9	14	15	4	4	2	5	0.193366	0.106216	0.194536	0.144972	0.0449624	0.0369485	0.0167919	0.0526083
ENSRNOG00000020997	39.7953	63.2627	33.2525	69.3855	29.0513	21.2208	11.2515	20.1431	51.424	20.4167	1.35032	0.00060097	0.0246965	Ms4a4c	1	227640680	227661311	+	1092	protein_coding	membrane-spanning 4-domains, subfamily A, member 4C [Source:RGD Symbol;Acc:1583863]	-	43	56	25	75	27	24	14	20	1.7547	2.78945	1.46621	3.05942	1.28096	0.935689	0.496113	0.888174
ENSRNOG00000002802	672.819	793.043	192.865	572.661	3591.61	1902.79	2875.56	761.411	557.847	2282.84	-2.03255	0.000615744	0.0251671	Cxcl1	14	18743685	18745457	-	926	protein_coding	chemokine (C-X-C motif) ligand 1 [Source:RGD Symbol;Acc:619869]	-	727	702	145	619	3338	2152	3578	756	34.9849	41.2363	10.0285	29.777	186.755	98.9406	149.522	39.5915
ENSRNOG00000025736	24.9878	25.9829	34.5826	14.8022	6.45585	7.07358	9.64414	10.0716	25.0889	8.31129	1.57514	0.000646281	0.0259842	Tcf23	6	26762761	26771164	-	4486	protein_coding	transcription factor 23 [Source:RGD Symbol;Acc:1586500]	HLH	27	23	26	16	6	8	12	10	0.268202	0.278883	0.371187	0.158877	0.0692928	0.0759231	0.103514	0.108101
ENSRNOG00000022071	71.2614	132.174	86.4566	95.2894	41.9631	32.7153	63.4906	53.3793	96.2953	47.8871	1.00295	0.000648881	0.0259842	Itga2b	10	90398132	90415070	-	3305	protein_coding	integrin, alpha 2B [Source:RGD Symbol;Acc:1596428]	FG-GAP	77	117	65	103	39	37	79	53	1.03819	1.92561	1.25956	1.38825	0.611349	0.476621	0.924978	0.777669
novel.870	36.0934	62.133	39.903	48.1073	139.877	72.5042	61.0795	199.417	46.5592	118.219	-1.34151	0.000677976	0.0267638	-	6	118121826	118127429	+	5604	-	- && P10272.1 RecName: Full=Pol polyprotein; Contains: RecName: Full=Protease; Contains: RecName: Full=Reverse transcriptase/ribonuclease H; Short=RT; Contains: RecName: Full=Integrase; Short=IN && -	-	39	55	30	52	130	82	76	198	0.310116	0.533848	0.342848	0.413339	1.20183	0.622958	0.524797	1.7134
ENSRNOG00000032133	24.9878	36.1501	59.8545	66.61	2.15195	11.4946	21.6993	15.1074	46.9006	12.6133	1.87587	0.000690163	0.0271214	Rnase2	15	28154482	28155291	-	650	protein_coding	ribonuclease, RNase A family, 2 (liver, eosinophil-derived neurotoxin) [Source:RGD Symbol;Acc:1359432]	-	27	32	45	72	2	13	27	15	1.85101	2.67787	4.43381	4.93424	0.159409	0.851477	1.60741	1.1191
ENSRNOG00000023387	3.70189	1030.28	271.341	5.55084	13.9877	6.18939	8.84046	15.1074	327.718	11.0312	4.89437	0.000701754	0.027329	LOC100912599	1	31264755	31273159	+	639	protein_coding	NADH dehydrogenase [ubiquinone] iron-sulfur protein 6, mitochondrial-like [Source:RGD Symbol;Acc:6485961]	-	4	912	204	6	13	7	11	15	0.278944	77.6331	20.446	0.418265	1.05399	0.46638	0.666143	1.13836
ENSRNOG00000042741	50.901	54.2252	39.903	37.9307	302.349	92.8408	99.6561	54.3865	45.74	137.308	-1.58311	0.000715705	0.0277328	Adgb	1	4445027	4560789	-	7023	protein_coding	androglobin [Source:RGD Symbol;Acc:1564259]	Peptidase_C2	55	48	30	41	281	105	124	54	0.348977	0.371768	0.273575	0.260053	2.07291	0.636517	0.683242	0.372874
ENSRNOG00000037436	24.0623	22.5938	15.9612	17.5777	40.8871	54.8203	29.7361	59.4223	20.0487	46.2164	-1.19474	0.000725754	0.0278876	Macc1	6	147315328	147394269	+	4796	protein_coding	metastasis associated in colon cancer 1 [Source:RGD Symbol;Acc:1309838]	-	26	20	12	19	38	62	37	59	0.241575	0.226832	0.160243	0.176472	0.410488	0.550371	0.298537	0.596573
ENSRNOG00000017386	120.311	198.826	55.8642	280.317	406.719	484.541	362.459	329.34	163.83	395.765	-1.26897	0.000729814	0.0279784	Il11	1	72635267	72643255	+	1691	protein_coding	interleukin 11 [Source:RGD Symbol;Acc:621475]	-	130	176	42	303	378	548	451	327	3.42576	5.66138	1.59068	7.98178	11.581	13.7969	10.3207	9.37767
ENSRNOG00000045760	9.25473	4.51876	13.301	4.6257	4.3039	465.088	169.576	9.06441	7.92505	162.008	-4.35898	0.000743289	0.0283103	Ebna1bp2	5	137670123	137674802	+	1298	protein_coding	EBNA1 binding protein 2 [Source:RGD Symbol;Acc:1305762]	-	10	4	10	5	4	526	211	9	0.343307	0.167625	0.493405	0.171592	0.159655	17.2526	6.29047	0.336247
ENSRNOG00000053147	17.584	7.90784	7.98061	7.40112	173.232	19.4524	274.054	8.05725	10.2184	118.699	-3.53421	0.000767872	0.0287892	AC141521.2	20	5779066	5785728	-	2461	lincRNA	-	-	19	7	6	8	161	22	341	8	0.344032	0.154718	0.156141	0.144804	3.3893	0.380587	5.3619	0.157641
ENSRNOG00000014791	1887.96	861.954	1056.1	761.39	762.867	382.858	670.267	410.92	1141.85	556.728	1.03677	0.000788998	0.0291543	Peg3	1	70222964	70237443	+	8435	protein_coding	paternally expressed 3 [Source:RGD Symbol;Acc:2323590]	-	2040	763	794	823	709	433	834	408	10.7771	4.92031	6.02856	4.34626	4.35469	2.18548	3.8261	2.34566
ENSRNOG00000006280	466.438	402.17	248.729	250.713	1071.67	593.297	595.525	2284.23	342.013	1136.18	-1.73158	0.000831264	0.0301957	Pcsk9	5	126031368	126053726	-	3333	protein_coding	proprotein convertase subtilisin/kexin type 9 [Source:RGD Symbol;Acc:728909]	Peptidase_S8	504	356	187	271	996	671	741	2268	6.73833	5.80989	3.59323	3.62189	15.4817	8.57098	8.60317	32.9988
ENSRNOG00000031136	144.374	146.86	170.253	126.744	60.2546	45.9783	119.748	35.2505	147.058	65.3079	1.1633	0.000849272	0.030535	Ntng1	2	212696624	212852870	-	4038	protein_coding	netrin G1 [Source:RGD Symbol;Acc:1563465]	Laminin_EGF	156	130	128	137	56	52	149	35	1.72153	1.75118	2.03012	1.51132	0.718485	0.548252	1.42789	0.420332
novel.1164	1.85095	1.12969	3.9903	6.47598	19.3676	7.07358	72.331	8.05725	3.36173	26.7074	-2.98809	0.000857516	0.030587	-	Y	636304	703934	-	7143	-	- && P21414.1 RecName: Full=Pol polyprotein; Contains: RecName: Full=Protease; Contains: RecName: Full=Reverse transcriptase/ribonuclease H; Short=RT; Contains: RecName: Full=Integrase; Short=IN && PF02093:Gag P30 core shell protein|PF00075:RNase H|PF00665:Integrase core domain	Gag_p30	2	1	3	7	18	8	90	8	0.0124769	0.00761505	0.0268979	0.0436534	0.130553	0.0476818	0.487571	0.0543125
ENSRNOG00000011174	11.1057	9.03753	1.3301	3.70056	78.5462	15.0314	22.503	19.136	6.29347	33.8041	-2.39806	0.000876754	0.0308824	Fpr1	1	59765835	59767042	+	1208	protein_coding	formyl peptide receptor 1 [Source:RGD Symbol;Acc:1310883]	7tm_1	12	8	1	4	73	17	28	19	0.442661	0.360227	0.0530165	0.147501	3.13078	0.599136	0.896947	0.762741
novel.766	121.237	79.0784	158.282	174.851	399.187	165.345	516.765	189.345	133.362	317.661	-1.25241	0.000878796	0.0308915	-	4	10195683	10200016	-	4334	-	- && P03355.4 RecName: Full=Gag-Pol polyprotein; Short=Pr180gag-pol; Contains: RecName: Full=Matrix protein p15; Short=MA; Contains: RecName: Full=RNA-binding phosphoprotein p12; AltName: Full=pp12; Contains: RecName: Full=Capsid protein p30; Short=CA; Contains: RecName: Full=Nucleocapsid protein p10; Short=NC-pol; Contains: RecName: Full=Protease p14; Short=PR; Contains: RecName: Full=Reverse tr…	-	131	70	119	189	371	187	643	188	1.34691	0.878541	1.75848	1.94256	4.43487	1.83694	5.74113	2.10358
ENSRNOG00000028077	49.9755	37.2798	42.5632	32.3799	10.7598	5.30519	24.1103	17.1217	40.5496	14.3242	1.49155	0.000886393	0.0309757	Cfap44	11	61162628	61234944	-	5496	protein_coding	cilia and flagella associated protein 44 [Source:RGD Symbol;Acc:1559942]	-	54	33	32	35	10	6	30	17	0.437829	0.326603	0.372891	0.283676	0.0942647	0.046478	0.211227	0.150001
ENSRNOG00000019057	78.6652	93.7643	106.408	84.1877	17.2156	45.9783	53.0427	53.3793	90.7563	42.404	1.08677	0.000886553	0.0309757	Prkcq	17	70971915	71105286	-	3370	protein_coding	protein kinase C, theta [Source:RGD Symbol;Acc:620968]	Pkinase	85	83	80	91	16	52	66	53	1.12395	1.33968	1.52033	1.20285	0.245972	0.656926	0.757861	0.76267
ENSRNOG00000017922	77.7397	99.4128	122.369	61.9843	49.4949	21.2208	57.0611	28.2004	90.3765	38.9943	1.20577	0.000907751	0.0313998	Tpbgl	1	164589408	164590562	-	1155	protein_coding	trophoblast glycoprotein-like [Source:RGD Symbol;Acc:1596774]	-	84	88	92	67	46	24	71	28	3.24082	4.14433	5.10134	2.58401	2.06335	0.884652	2.37877	1.17562
ENSRNOG00000048053	270.238	210.123	158.282	297.895	848.945	432.373	337.545	329.34	234.134	487.051	-1.05339	0.000938535	0.0318918	Rn60_10_0701.2	10	70398995	70400317	+	1323	transcribed_processed_pseudogene	-	AAA_4	292	186	119	322	789	489	420	327	9.83513	7.64727	5.76057	10.8417	30.8968	15.7359	12.2847	11.9861
ENSRNOG00000019346	15.733	14.686	5.3204	28.6793	20.4435	22.9892	256.373	63.4509	16.1047	90.8142	-2.48693	0.000964842	0.0323418	Tmco3	16	81549204	81583916	-	3282	protein_coding	transmembrane and coiled-coil domains 3 [Source:RGD Symbol;Acc:1306586]	Na_H_Exchanger	17	13	4	31	19	26	319	63	0.230817	0.215456	0.0780548	0.42075	0.299924	0.33727	3.76121	0.930878
ENSRNOG00000027380	67.5595	151.379	138.331	51.8078	16.1396	6.18939	46.6133	44.3149	102.269	28.3143	1.84717	0.000977933	0.0326438	Upk1b	11	64522130	64553228	+	1852	protein_coding	uroplakin 1B [Source:RGD Symbol;Acc:1307806]	Tetraspannin	73	134	104	56	15	7	58	44	1.75646	3.93565	3.59642	1.34694	0.41961	0.160916	1.21189	1.15213
ENSRNOG00000059199	1.85095	5.64845	9.31071	24.9788	0	0.884198	0.803678	0	10.4472	0.421969	4.50534	0.000999827	0.0329411	AABR07065705.3	6	139746888	139747737	-	396	protein_coding	Uncharacterized protein [Source:UniProtKB/TrEMBL;Acc:M0R743]	V-set	2	5	7	27	0	1	1	0	0.225057	0.686796	1.13209	3.03717	0	0.10751	0.0977193	0
novel.941	4.62737	0	1.3301	1.85028	21.5195	1.7684	68.3126	7.0501	1.95194	24.6627	-3.62196	0.00111061	0.0354893	-	7	86543126	86580251	+	2181	-	- && Q9TTC1.1 RecName: Full=Pro-Pol polyprotein; AltName: Full=Pr125Pol; Contains: RecName: Full=Protease/Reverse transcriptase/ribonuclease H; AltName: Full=p87Pro-RT-RNaseH; Contains: RecName: Full=Integrase; Short=IN; AltName: Full=p42In && -	-	5	0	1	2	20	2	85	7	0.102158	0	0.0293645	0.0408484	0.475084	0.0390407	1.50813	0.155644
ENSRNOG00000043083	60.1557	46.3173	67.8352	44.4067	151.713	91.0724	59.4722	227.617	54.6787	132.469	-1.27627	0.00114828	0.0361025	Krtap13-2	11	28739219	28739743	+	525	protein_coding	keratin associated protein 13-2 [Source:RGD Symbol;Acc:1559597]	-	65	41	51	48	141	103	74	226	5.51711	4.24793	6.22141	4.0727	13.9141	8.35259	5.45441	20.8756
ENSRNOG00000048875	30.5406	32.761	30.5923	35.1553	12.9117	9.72618	16.0736	19.136	32.2623	14.4619	1.16115	0.00116521	0.0364496	Znrf4	9	10535340	10536528	+	1189	protein_coding	zinc and ring finger 4 [Source:RGD Symbol;Acc:1563631]	-	33	29	23	38	12	11	20	19	1.23677	1.32669	1.23887	1.42365	0.522872	0.393871	0.650914	0.77493
ENSRNOG00000003737	263.76	396.521	409.671	558.784	550.9	604.792	714.47	1588.29	407.184	864.612	-1.08616	0.00120693	0.0374105	Best2	19	26122881	26129619	-	2006	protein_coding	bestrophin 2 [Source:RGD Symbol;Acc:1305377]	-	285	351	308	604	512	684	889	1577	6.33098	9.51764	9.83327	13.4124	13.2232	14.5167	17.1493	38.1234
ENSRNOG00000005724	54.6029	103.932	57.1943	147.097	336.78	140.587	175.202	183.303	90.7065	208.968	-1.19899	0.00121466	0.0375225	Map3k7	5	47186558	47244416	+	4540	protein_coding	mitogen activated protein kinase kinase kinase 7 [Source:RGD Symbol;Acc:1309438]	Pkinase_Tyr	59	92	43	159	313	159	218	182	0.5791	1.10226	0.606584	1.56006	3.57178	1.49102	1.85813	1.94404
ENSRNOG00000020563	243.399	393.132	289.962	168.375	166.776	96.3776	178.417	66.4724	273.717	127.011	1.10559	0.00121861	0.0375775	Cma1	15	34601037	34603819	-	981	protein_coding	chymase 1, mast cell [Source:RGD Symbol;Acc:2365]	Trypsin	263	348	218	182	155	109	222	66	11.9466	19.2958	14.232	8.26424	8.18575	4.73043	8.75709	3.26261
novel.392	263.76	280.163	227.447	114.717	163.548	45.9783	94.834	52.3722	221.522	89.1832	1.31451	0.00122607	0.0376729	-	15	41600518	41608575	-	2879	-	- && - && -	-	285	248	171	124	152	52	118	52	4.41124	4.68558	3.80393	1.91858	2.73526	0.768962	1.58605	0.875896
ENSRNOG00000030776	99.9511	7.90784	11.9709	165.6	16.1396	11.4946	13.6625	9.06441	71.3575	12.5903	2.50806	0.00124368	0.0380314	Sytl2	1	154579949	154599430	+	2043	protein_coding	synaptotagmin-like 2 [Source:RGD Symbol;Acc:1307647]	C2	108	7	9	179	15	13	17	9	2.35566	0.186373	0.282132	3.90288	0.380381	0.270906	0.322	0.213631
ENSRNOG00000018311	30.5406	97.1534	41.2331	356.179	27.9754	32.7153	22.503	42.3006	131.276	31.3736	2.06863	0.0012443	0.0380314	Cd19	1	197815413	197821936	-	2512	protein_coding	CD19 molecule [Source:RGD Symbol;Acc:1309086]	-	33	86	31	385	26	37	28	42	0.585398	1.86222	0.790351	6.82719	0.536228	0.627083	0.431334	0.810812
ENSRNOG00000010899	5.55284	16.9454	11.9709	19.4279	2.15195	3.53679	2.41103	3.02147	13.4743	2.78031	2.27217	0.00126259	0.0381862	Bfsp2	8	111908614	111965889	-	1549	protein_coding	beaded filament structural protein 2, phakinin [Source:RGD Symbol;Acc:1591927]	Filament	6	15	9	21	2	4	3	3	0.172606	0.526736	0.372108	0.603905	0.0668921	0.109939	0.0749455	0.0939205
ENSRNOG00000014269	329.468	244.013	95.7673	207.231	1040.47	463.32	306.201	374.662	219.12	546.163	-1.31483	0.0012792	0.0384008	Cxcr2	9	81427730	81434102	+	1319	protein_coding	chemokine (C-X-C motif) receptor 2 [Source:RGD Symbol;Acc:2906]	7tm_1	356	216	72	224	967	524	381	372	12.0271	8.90763	3.49596	7.56491	37.982	16.9133	11.1778	13.6769
ENSRNOG00000006930	30.5406	47.447	50.5438	47.1821	19.3676	14.1472	28.1287	19.136	43.9284	20.1949	1.10824	0.00130256	0.0387858	Casq1	13	90592681	90602365	-	1844	protein_coding	calsequestrin 1 (fast-twitch, skeletal muscle) [Source:RGD Symbol;Acc:1586677]	Calsequestrin	33	42	38	51	18	16	35	19	0.797463	1.23892	1.31978	1.232	0.505717	0.369404	0.734485	0.49967
ENSRNOG00000017223	23.1368	21.4641	15.9612	16.6525	38.7351	32.7153	36.9692	68.4867	19.3037	44.2266	-1.1864	0.00132753	0.0392595	Plg	1	48521772	48563776	-	3309	protein_coding	plasminogen [Source:RGD Symbol;Acc:619893]	Trypsin	25	19	12	18	36	37	46	68	0.336667	0.312327	0.232254	0.242313	0.56364	0.476045	0.537944	0.996558
ENSRNOG00000005214	1556.65	610.033	525.39	852.053	6822.76	1554.42	2714.02	1983.09	886.031	3268.57	-1.8829	0.00133925	0.0394043	Plek	14	100151210	100217913	-	2155	protein_coding	pleckstrin [Source:RGD Symbol;Acc:1308269]	PH	1682	540	395	921	6341	1758	3377	1969	34.7805	13.6301	11.7389	19.0376	152.443	34.7308	60.64	44.3087
ENSRNOG00000000195	425.718	203.344	472.186	195.204	95.7618	148.545	202.527	170.21	324.113	154.261	1.06814	0.00135556	0.0396943	Vwa5a	8	42443442	42466907	+	4483	protein_coding	von Willebrand factor A domain containing 5A [Source:RGD Symbol;Acc:735145]	-	460	180	355	211	89	168	252	169	4.57242	2.18402	5.07152	2.09659	1.02853	1.59545	2.17524	1.82814
ENSRNOG00000008478	217.486	176.232	131.68	129.52	967.302	229.892	237.889	833.926	163.729	567.252	-1.79171	0.00135597	0.0396943	Mmp13	8	5522739	5533018	+	2602	protein_coding	matrix metallopeptidase 13 [Source:RGD Symbol;Acc:620196]	Hemopexin	235	156	99	140	899	260	296	828	4.02455	3.26115	2.43672	2.39674	17.8998	4.25411	4.4021	15.4317
ENSRNOG00000018054	124.013	255.31	121.039	247.937	540.14	397.889	487.029	191.36	187.075	404.104	-1.11014	0.00136693	0.0397466	F2rl2	2	26240385	26245533	+	1505	protein_coding	coagulation factor II (thrombin) receptor-like 2 [Source:RGD Symbol;Acc:620871]	7tm_1	134	226	91	268	502	450	606	190	3.96758	8.16818	3.87243	7.9323	17.2808	12.7297	15.5816	6.1222
ENSRNOG00000013389	42.5718	35.0204	38.5729	36.0804	25.8234	14.1472	18.4846	9.06441	38.0614	16.8799	1.17891	0.00138754	0.039837	Rgs7bp	2	35077504	35104963	-	516	protein_coding	regulator of G-protein signaling 7 binding protein [Source:RGD Symbol;Acc:1309360]	-	46	31	29	39	24	16	23	9	3.97251	3.26787	3.59937	3.36679	2.40967	1.32012	1.72486	0.845831
ENSRNOG00000021090	122.162	105.061	126.36	98.9899	49.4949	41.5573	93.2266	29.2075	113.143	53.3716	1.07521	0.00138843	0.039837	Pygm	1	221756286	221771143	+	2881	protein_coding	phosphorylase, glycogen, muscle [Source:RGD Symbol;Acc:3461]	-	132	93	95	107	46	47	116	29	2.04168	1.75587	2.11183	1.6544	0.8272	0.694541	1.55808	0.488141
ENSRNOG00000012337	47.1991	62.133	59.8545	46.257	37.6592	22.105	29.7361	17.1217	53.8609	26.6555	1.01206	0.00139913	0.0400113	Pde1c	4	86359820	86630543	-	3664	protein_coding	phosphodiesterase 1C [Source:RGD Symbol;Acc:68332]	-	51	55	45	50	35	25	37	17	0.620257	0.816508	0.786566	0.607876	0.49489	0.290488	0.390771	0.225001
ENSRNOG00000004575	346.127	122.007	89.1168	447.768	1907.71	521.677	1871.77	545.879	251.254	1211.76	-2.2688	0.00142037	0.0404853	Il1a	3	121825412	121836086	-	1272	protein_coding	interleukin 1 alpha [Source:RGD Symbol;Acc:2890]	-	374	108	67	484	1773	590	2329	542	13.1021	4.61838	3.37338	16.9496	72.2134	19.7473	70.853	20.6634
ENSRNOG00000050708	51.8265	127.655	194.195	271.991	52.7228	80.462	72.331	41.2934	161.417	61.7023	1.38431	0.00143011	0.0405504	AABR07065823.2	6	142903147	142903440	-	294	protein_coding	Uncharacterized protein [Source:UniProtKB/TrEMBL;Acc:M0R9U2]	-	56	113	146	294	49	91	90	41	8.48786	20.9066	31.8041	44.5452	8.63465	13.1776	11.846	6.76281
ENSRNOG00000051046	45.3482	23.7235	29.2622	50.8827	187.22	38.0205	137.429	66.4724	37.3041	107.285	-1.51604	0.0014347	0.0405504	Rn60_10_0706.2	10	70870239	70871017	+	639	antisense	-	-	49	21	22	55	174	43	171	66	3.41706	1.78761	2.20496	3.83409	14.1073	2.86491	10.3555	5.0088
ENSRNOG00000060746	115.684	65.5221	13.301	134.145	1.07598	9.72618	18.4846	33.2362	82.1631	15.6307	2.39512	0.00144654	0.0405504	AABR07060994.1	4	102351036	102351819	+	396	protein_coding	-	V-set	125	58	10	145	1	11	23	33	14.066	7.96684	1.61727	16.3107	0.130828	1.18261	2.24754	4.04119
ENSRNOG00000009209	12.0311	2.25938	14.6311	11.1017	0	1.7684	1.60736	0	10.0058	0.843938	3.47338	0.00145722	0.0405504	Slitrk1	15	93303382	93307420	-	4039	protein_coding	SLIT and NTRK-like family, member 1 [Source:RGD Symbol;Acc:1308858]	-	13	2	11	12	0	2	2	0	0.143426	0.0269345	0.17442	0.132345	0	0.0210814	0.0191616	0
ENSRNOG00000056322	36.0934	14.686	19.9515	20.3531	12.9117	3.53679	5.62575	5.03578	22.771	6.77751	1.77966	0.00147599	0.0409836	AABR07071969.1	1	178595805	178608096	-	1193	lincRNA	-	-	39	13	15	22	12	4	7	5	1.45674	0.592729	0.805247	0.821454	0.521119	0.142746	0.227056	0.203245
ENSRNOG00000054702	15.733	16.9454	38.5729	2.77542	2.15195	0	0	5.03578	18.5067	1.79693	3.40904	0.00151226	0.0416652	AABR07068198.2	9	89928139	89930396	+	1550	lincRNA	-	-	17	15	29	3	2	0	0	5	0.488736	0.526396	1.19824	0.0862165	0.0668489	0	0	0.156433
ENSRNOG00000037435	17.584	21.4641	23.9418	17.5777	2.15195	1.7684	4.82207	12.0859	20.1419	5.20707	1.95602	0.00152208	0.0417367	Tmem196	6	147876237	147940226	+	3790	protein_coding	transmembrane protein 196 [Source:RGD Symbol;Acc:1562527]	-	19	19	18	19	2	2	6	12	0.223394	0.272689	0.304167	0.223314	0.0273393	0.0224664	0.0612615	0.153544
ENSRNOG00000011136	37.0189	20.3344	33.2525	47.1821	6.45585	15.0314	16.8772	15.1074	34.447	13.368	1.35815	0.00153474	0.0417743	Osr2	7	74047814	74055256	+	2026	protein_coding	odd-skipped related transciption factor 2 [Source:RGD Symbol;Acc:1305812]	-	40	18	25	51	6	17	21	15	0.879788	0.483266	0.790276	1.12132	0.153429	0.357234	0.401103	0.35904
ENSRNOG00000019822	770.919	841.62	465.535	601.341	2581.27	953.166	1217.57	810.761	669.854	1390.69	-1.05323	0.00153595	0.0417743	Gadd45b	7	11646269	11648322	-	1300	protein_coding	growth arrest and DNA-damage-inducible, beta [Source:RGD Symbol;Acc:1309080]	-	833	745	350	650	2399	1078	1515	805	28.5535	31.1721	17.2426	22.2726	95.6055	35.3036	45.0967	30.0292
ENSRNOG00000002365	2521.91	1852.69	2870.36	1245.24	848.945	271.449	1195.87	356.534	2122.55	668.2	1.66723	0.00161203	0.0428557	Itm2a	X	78490866	78496847	-	1613	protein_coding	integral membrane protein 2A [Source:RGD Symbol;Acc:1559423]	-	2725	1640	2158	1346	789	307	1488	354	75.2817	55.3048	85.6831	37.1716	25.3419	8.10302	35.698	10.6429
ENSRNOG00000030547	80.5162	65.5221	106.408	92.514	40.8871	24.7575	66.7053	24.1718	86.2401	39.1304	1.13166	0.00165843	0.0435467	Dpp6	4	4021008	4473307	-	4472	protein_coding	dipeptidylpeptidase 6 [Source:RGD Symbol;Acc:68402]	-	87	58	80	100	38	28	83	24	0.866911	0.705471	1.14569	0.996091	0.440228	0.266563	0.718211	0.260256
ENSRNOG00000029293	30.5406	20.3344	30.5923	16.6525	189.372	47.7467	8.84046	194.381	24.53	110.085	-2.1657	0.00168483	0.044106	LOC100363287	11	28724341	28724865	+	525	protein_coding	RIKEN cDNA 2310034C09-like [Source:RGD Symbol;Acc:2323353]	-	33	18	23	18	176	54	11	193	2.80099	1.86495	2.80574	1.52726	17.368	4.37903	0.810791	17.8274
ENSRNOG00000009907	262.834	173.972	95.7673	160.049	1455.8	445.636	350.404	314.233	173.156	641.517	-1.888	0.00169099	0.0442005	Mmp8	8	5768811	5778702	+	2440	protein_coding	matrix metallopeptidase 8 [Source:RGD Symbol;Acc:631408]	Hemopexin	284	154	72	173	1353	504	436	312	5.18664	3.43308	1.88982	3.15833	28.7279	8.79395	6.91468	6.20091
ENSRNOG00000017273	46.2737	36.1501	30.5923	51.8078	24.7474	22.9892	16.8772	12.0859	41.206	19.1749	1.11639	0.00170196	0.0443111	RGD1563917	9	92753957	92775816	-	863	protein_coding	similar to Nuclear autoantigen Sp-100 (Speckled 100 kDa) [Source:RGD Symbol;Acc:1563917]	Sp100	50	32	23	56	23	26	21	12	2.58176	2.01694	1.70685	2.89053	1.38074	1.28264	0.941638	0.674312
ENSRNOG00000055958	16.6585	20.3344	25.2719	18.5028	9.68378	6.18939	7.2331	1.00716	20.1919	6.02836	1.73515	0.00170289	0.0443111	AABR07007584.3	2	20315411	20326414	+	3953	lincRNA	-	-	18	18	19	20	9	7	9	1	0.20291	0.247685	0.307826	0.225374	0.117954	0.0753901	0.0881031	0.0122677
ENSRNOG00000032991	82.3671	58.7439	29.2622	50.8827	298.045	106.988	93.2266	86.6155	55.314	146.219	-1.39421	0.00171492	0.0444951	Rufy4	9	81402124	81421990	+	2810	protein_coding	RUN and FYVE domain containing 4 [Source:RGD Symbol;Acc:1560678]	RUN	89	52	22	55	277	121	116	86	1.41137	1.00658	0.501412	0.871881	5.10704	1.83325	1.59745	1.48417
novel.831	14.8076	15.8157	22.6117	9.2514	63.4826	22.9892	16.0736	157.116	15.6216	64.9154	-2.06122	0.00174648	0.0448929	-	5	70203275	70212826	-	2341	-	- && - && -	-	16	14	17	10	59	26	20	156	0.304562	0.325297	0.465078	0.190283	1.30571	0.472841	0.330601	3.23157
ENSRNOG00000047225	1130.93	21.4641	34.5826	984.348	63.4826	32.7153	37.7729	43.3077	542.831	44.3196	3.61535	0.00177507	0.0453048	Tma7	8	117815725	117820413	-	528	protein_coding	translational machinery associated 7 homolog [Source:RGD Symbol;Acc:1584795]	-	1222	19	26	1064	59	37	47	43	103.132	1.95737	3.15368	89.7653	5.78914	2.9834	3.44461	3.94935
ENSRNOG00000054957	379.444	166.065	923.09	337.676	58.1027	9.72618	148.68	86.6155	451.569	75.7812	2.57391	0.00179014	0.0455553	Sfrp4	17	47297489	47394328	-	4591	protein_coding	secreted frizzled-related protein 4 [Source:RGD Symbol;Acc:621075]	Fz	410	147	694	365	54	11	185	86	3.97955	1.74166	9.68123	3.54149	0.609372	0.102007	1.55934	0.90841
ENSRNOG00000019118	102.728	30.5017	19.9515	12.0268	7.53183	4.42099	8.84046	16.1145	41.3019	9.22695	2.17231	0.00179852	0.0457015	Slc13a3	3	162084315	162147393	-	3195	protein_coding	solute carrier family 13 (sodium-dependent dicarboxylate transporter), member 3 [Source:RGD Symbol;Acc:628786]	Na_sulph_symp	111	27	15	13	7	5	11	16	1.54814	0.45967	0.300676	0.181248	0.113507	0.0666258	0.133229	0.242851
ENSRNOG00000010977	671.893	642.794	1179.8	638.346	149.561	127.325	531.231	212.51	783.208	255.157	1.6167	0.00186326	0.0470018	Igfbp6	7	143749221	143754054	+	1069	protein_coding	insulin-like growth factor binding protein 6 [Source:RGD Symbol;Acc:2877]	-	726	569	887	690	139	144	661	211	30.2633	28.9526	53.1403	28.7523	6.73648	5.73493	23.9276	9.57184
ENSRNOG00000038598	199.902	109.58	69.1653	148.947	443.302	222.818	132.607	489.478	131.899	322.051	-1.28288	0.00190022	0.0475879	AABR07032503.1	18	68925186	68934953	-	1410	protein_coding	Uncharacterized protein [Source:UniProtKB/TrEMBL;Acc:F1LVA4]	-	216	97	52	161	412	252	165	486	6.8264	3.74202	2.3619	5.08636	15.1382	7.60895	4.52835	16.7151
ENSRNOG00000055581	42.5718	18.0751	21.2816	25.9039	147.409	53.9361	33.7545	69.4938	26.9581	76.1483	-1.48453	0.00191032	0.0477029	Tarm1	1	64241865	64254564	+	867	protein_coding	T cell-interacting, activating receptor on myeloid cells 1 [Source:MGI Symbol;Acc:MGI:2442280]	-	46	16	16	28	137	61	42	69	2.36426	1.00382	1.1819	1.4386	8.18649	2.99539	1.87459	3.85941
ENSRNOG00000017130	17.584	36.1501	35.9127	12.952	5.37988	12.3788	2.41103	8.05725	25.6497	7.05674	1.85418	0.001975	0.0486866	Rhd	5	153197459	153232687	+	2161	protein_coding	Rh blood group, D antigen [Source:RGD Symbol;Acc:620451]	Ammonium_transp	19	32	27	14	5	14	3	8	0.391793	0.805468	0.800179	0.288585	0.11987	0.275814	0.0537208	0.179525
ENSRNOG00000000335	27.7642	13.5563	13.301	12.0268	144.181	35.3679	33.7545	26.1861	16.6621	59.8723	-1.83374	0.00199108	0.0488745	Ermap	5	138227855	138239306	-	1776	protein_coding	erythroblast membrane-associated protein [Source:RGD Symbol;Acc:1309996]	SPRY	30	12	10	13	134	40	42	26	0.752724	0.367529	0.360608	0.326063	3.90893	0.958871	0.915128	0.709939
ENSRNOG00000008668	11.1057	15.8157	11.9709	10.1765	1.07598	3.53679	4.82207	1.00716	12.2672	2.6105	2.17218	0.00199606	0.0489275	Vsig8	13	90943255	90951443	+	1812	protein_coding	V-set and immunoglobulin domain containing 8 [Source:RGD Symbol;Acc:1562464]	V-set	12	14	9	11	1	4	6	1	0.295108	0.420265	0.318099	0.270418	0.0285916	0.093982	0.128135	0.0267629
ENSRNOG00000017800	52.752	102.802	54.5341	37.9307	26.8994	30.0627	33.7545	15.1074	62.0047	26.456	1.21893	0.0020115	0.0490901	Foxc1	17	33947506	33951484	-	3979	protein_coding	forkhead box C1 [Source:RGD Symbol;Acc:1589718]	Fork_head	57	91	41	41	25	34	42	15	0.638349	1.244	0.659915	0.458998	0.325508	0.363788	0.408461	0.182813
ENSRNOG00000053404	3.70189	33.8907	27.9321	10.1765	2.15195	3.53679	5.62575	2.01431	18.9253	3.3322	2.46685	0.00202987	0.0491994	AC108546.1	8	62193705	62215293	-	729	protein_coding	-	Flavoprotein	4	30	21	11	2	4	7	2	0.244506	2.23845	1.84489	0.67215	0.142134	0.233601	0.371575	0.133043

## Sheet: Clustering heatmap data
gene_id	T_R114	T_R117	T_R121	T_R123	T_R115	T_R116	T_R120	T_R122	gene_name	gene_chr	gene_start	gene_end	gene_strand	gene_length	gene_biotype	gene_description	tf_family
ENSRNOG00000008525	0.413882	0.0842017	0.297418	0.517165	21.8139	7.48008	14.5562	8.06987	Csf3	10	86616785	86619157	+	1292	protein_coding	colony stimulating factor 3 (granulocyte) [Source:RGD Symbol;Acc:2426]	-
ENSRNOG00000010663	45.8653	63.6635	73.8428	47.5512	12.9193	16.7224	20.1147	11.2794	Col6a5	8	114529016	114617466	-	7928	protein_coding	collagen, type VI, alpha 5 [Source:RGD Symbol;Acc:1565804]	VWA
ENSRNOG00000004089	3.84786	5.53788	4.78156	3.29218	1.30887	1.26823	1.54671	0.914297	Enpp2	7	94480396	94563001	-	2652	protein_coding	ectonucleotide pyrophosphatase/phosphodiesterase 2 [Source:RGD Symbol;Acc:69298]	Somatomedin_B
ENSRNOG00000038286	3.23045	4.01288	3.49579	3.53322	1.34767	1.18009	1.65019	1.13739	Slamf6	13	90301006	90322457	+	2345	protein_coding	SLAM family member 6 [Source:RGD Symbol;Acc:1561848]	-
novel.396	1.14224	0.856735	0.830712	1.3757	4.63999	4.0365	2.53358	3.63932	-	15	45557759	45578807	-	3238	-	- && - && -	-
novel.307	1.85672	1.8779	1.35712	1.9409	0.789454	0.618335	0.571239	0.715868	-	13	92031210	92049752	-	4200	-	- && P0DOV2.1 RecName: Full=Interferon-activable protein 204; Short=Ifi-204; AltName: Full=Interferon-inducible protein p204 && -	-
ENSRNOG00000022859	8.93828	5.19049	5.4877	9.28205	84.2446	20.8931	33.9492	31.637	Trem1	9	14727976	14809447	-	1027	protein_coding	triggering receptor expressed on myeloid cells 1 [Source:RGD Symbol;Acc:1309467]	V-set
ENSRNOG00000005690	7.24791	6.7829	6.63588	5.34006	14.3564	13.4646	10.8398	14.9281	Lmcd1	4	144192989	144252551	+	1660	protein_coding	LIM and cysteine-rich domains 1 [Source:RGD Symbol;Acc:1308963]	LIM
ENSRNOG00000004517	72.085	76.4911	77.3851	44.6377	27.4784	27.9108	35.6413	28.0133	Igf1	7	28412198	28486609	+	1925	protein_coding	insulin-like growth factor 1 [Source:RGD Symbol;Acc:2868]	-
ENSRNOG00000011895	7.11848	4.46421	5.04759	5.06311	37.8879	12.2779	13.0376	26.9518	Saal1	1	102716649	102741581	-	6141	protein_coding	serum amyloid A-like 1 [Source:MGI Symbol;Acc:MGI:1926185]	-
novel.168	5.38439	2.23466	1.67152	5.61928	78.3504	24.2809	33.7031	30.681	-	10	64762891	64775427	-	2069	-	- && Q06518.2 RecName: Full=Nitric oxide synthase, inducible; AltName: Full=Inducible NO synthase; Short=Inducible NOS; Short=iNOS; AltName: Full=NOS type II; AltName: Full=Peptidyl-cysteine S-nitrosylase NOS2 && PF00667:FAD binding domain|PF00175:Oxidoreductase NAD-binding domain|PF00258:Flavodoxin	NAD_binding_1
ENSRNOG00000023007	0.636121	0.456287	1.197	0.629336	0.19061	0.156637	0.176542	0.121325	Col6a6	8	114353825	114449956	-	6795	protein_coding	collagen, type VI, alpha 6 [Source:RGD Symbol;Acc:1309172]	VWA
ENSRNOG00000038784	1.41386	1.7525	1.60051	1.22782	0.691788	0.594563	0.715818	0.843586	Piezo2	18	58354648	58499836	-	8163	protein_coding	piezo-type mechanosensitive ion channel component 2 [Source:RGD Symbol;Acc:1582973]	-
novel.372	0.301769	0.122786	0.578275	0.402214	7.71856	1.92207	15.1992	3.61244	-	15	20044665	20050945	+	443	-	- && - && -	-
ENSRNOG00000021155	60.9255	72.9867	65.4913	46.181	27.1113	18.4306	34.133	17.4319	Ctsk	2	196655469	196666446	+	1416	protein_coding	cathepsin K [Source:RGD Symbol;Acc:61810]	Peptidase_C1
ENSRNOG00000028548	25.577	27.3867	22.9685	14.1813	9.43056	2.93499	6.98402	4.24466	Ccl9	10	70783424	70788309	-	1291	protein_coding	chemokine (C-C motif) ligand 9 [Source:RGD Symbol;Acc:1310563]	-
ENSRNOG00000001249	632.272	608.326	755.104	541.942	289.734	246.368	421.246	296.898	Col6a1	20	12658065	12675561	+	3082	protein_coding	collagen, type VI, alpha 1 [Source:RGD Symbol;Acc:1565398]	VWA
novel.150	0.335445	0.603423	0.38061	1.14716	3.28418	1.92291	3.94021	2.70907	-	10	10510095	10515747	-	2524	-	- && Q4VAE3.1 RecName: Full=Transmembrane protein 65 && -	-
ENSRNOG00000009465	42.7156	30.5648	68.0091	39.0484	17.4094	14.4155	22.5539	16.2959	Sfrp2	2	182723854	182731764	+	2342	protein_coding	secreted frizzled-related protein 2 [Source:RGD Symbol;Acc:735163]	Fz
ENSRNOG00000016573	18.5283	15.3022	14.5028	19.7649	89.1398	30.327	43.0906	42.8497	Dgat2	1	164113459	164143818	-	3153	protein_coding	diacylglycerol O-acyltransferase 2 [Source:RGD Symbol;Acc:620329]	-
ENSRNOG00000009867	13.1183	17.716	15.6992	12.4332	7.18071	5.75454	9.3233	5.86968	Tgfb3	6	109913757	109935533	-	2619	protein_coding	transforming growth factor, beta 3 [Source:RGD Symbol;Acc:3851]	TGFb_propeptide
ENSRNOG00000024115	6.68196	12.2528	14.2984	4.48272	2.84849	2.05705	3.39129	2.22999	C6	2	54466280	54533797	+	3001	protein_coding	complement component 6 [Source:RGD Symbol;Acc:2238]	Ldl_recept_a
ENSRNOG00000002792	57.9878	28.5671	23.7775	73.8818	751.988	163.266	650.085	239.079	Cxcl2	14	18731378	18733391	-	1072	protein_coding	chemokine (C-X-C motif) ligand 2 [Source:RGD Symbol;Acc:70069]	-
ENSRNOG00000013304	19.9306	18.3372	19.3243	21.5292	123.398	28.0226	76.5929	53.1236	Arg1	1	21525421	21537863	+	1498	protein_coding	arginase 1 [Source:RGD Symbol;Acc:2150]	-
ENSRNOG00000000156	0.967467	0.857805	0.961559	0.668803	0.414105	0.321902	0.451421	0.256667	Megf6	5	171472273	171620947	+	9258	protein_coding	multiple EGF-like-domains 6 [Source:RGD Symbol;Acc:621188]	EGF_CA
ENSRNOG00000009371	0.634923	2.19855	4.71158	3.22528	0.617657	0.309493	0.461347	0.310228	LOC100909750	3	9410661	9448167	-	3439	protein_coding	tyrosine-protein kinase ABL1-like [Source:RGD Symbol;Acc:6502032]	Pkinase_Tyr
ENSRNOG00000003840	2.9068	1.97991	2.45648	1.49356	1.02737	0.827594	1.13592	0.917374	Slit2	14	66831848	67170361	-	7665	protein_coding	slit homolog 2 (Drosophila) [Source:RGD Symbol;Acc:69310]	EGF
ENSRNOG00000032973	1.45769	2.54488	2.11937	1.52494	0.788253	0.647758	0.677084	0.830066	Il13ra2	X	118443823	118513061	-	2629	protein_coding	interleukin 13 receptor, alpha 2 [Source:RGD Symbol;Acc:620838]	-
ENSRNOG00000002159	3.4649	3.12303	3.86617	2.83522	8.44768	4.8608	6.17017	7.52553	Agpat9	14	10343282	10395047	-	3048	protein_coding	1-acylglycerol-3-phosphate O-acyltransferase 9 [Source:RGD Symbol;Acc:1565703]	Acyltransferase
ENSRNOG00000007200	2.23475	3.28744	2.55297	3.32227	1.51005	1.11316	1.42646	1.10167	Ikzf3	10	86421582	86509454	-	2333	protein_coding	IKAROS family zinc finger 3 [Source:RGD Symbol;Acc:1307024]	-
novel.79	0.0908949	0.027738	0.0653177	0.227155	2.11353	0.347365	2.36799	0.76661	-	1	135590824	135598287	-	1961	-	- && P03355.4 RecName: Full=Gag-Pol polyprotein; Short=Pr180gag-pol; Contains: RecName: Full=Matrix protein p15; Short=MA; Contains: RecName: Full=RNA-binding phosphoprotein p12; AltName: Full=pp12; Contains: RecName: Full=Capsid protein p30; Short=CA; Contains: RecName: Full=Nucleocapsid protein p10; Short=NC-pol; Contains: RecName: Full=Protease p14; Short=PR; Contains: RecName: Full=Reverse tr…	-
ENSRNOG00000061070	2.36141	2.9051	2.96796	4.2305	1.05511	1.57484	1.67268	1.33027	Irf4	17	34886739	34905117	-	4812	protein_coding	Interferon regulatory factor 4 (Predicted); Protein Irf4 [Source:UniProtKB/TrEMBL;Acc:D3ZEX6]	IRF
ENSRNOG00000008947	18.8979	30.7992	33.2485	13.9371	9.6587	9.44994	11.5358	8.10103	Cpz	14	80403001	80426245	+	2167	protein_coding	carboxypeptidase Z [Source:RGD Symbol;Acc:620496]	Fz
novel.92	0.27052	0.0227734	0.120661	0.195824	1.83285	0.481262	2.96484	0.659855	-	1	189487673	189493141	-	4777	-	- && P10272.1 RecName: Full=Pol polyprotein; Contains: RecName: Full=Protease; Contains: RecName: Full=Reverse transcriptase/ribonuclease H; Short=RT; Contains: RecName: Full=Integrase; Short=IN && -	-
ENSRNOG00000026653	23.083	13.36	10.0531	31.3009	192.928	58.1804	169.652	75.2266	Hcar2	12	38160464	38161546	+	1083	protein_coding	hydroxycarboxylic acid receptor 2 [Source:RGD Symbol;Acc:727952]	7tm_1
ENSRNOG00000022635	0.845097	0.859649	1.06276	0.915191	0.30704	0.370061	0.336361	0.306562	Dlg2	1	156552328	157269747	+	2531	protein_coding	discs, large homolog 2 (Drosophila) [Source:RGD Symbol;Acc:619895]	PDZ
ENSRNOG00000024390	10.0924	9.89881	4.10122	8.54159	58.7993	19.2075	44.451	27.4228	Osm	14	84465515	84470409	+	2764	protein_coding	oncostatin M [Source:RGD Symbol;Acc:1585012]	-
ENSRNOG00000005871	75.0333	55.9141	39.8391	54.1748	216.247	81.5999	144.81	127.511	Il1rn	3	1452644	1468614	+	2040	protein_coding	interleukin 1 receptor antagonist [Source:RGD Symbol;Acc:621159]	-
ENSRNOG00000020136	3.43083	2.35166	0.967202	1.5697	38.0467	6.60607	14.7477	12.4359	Tgm1	15	34378148	34392066	-	3377	protein_coding	transglutaminase 1 [Source:RGD Symbol;Acc:61838]	Transglut_core
ENSRNOG00000006509	0.697632	0.445141	0.603866	0.570584	0.184337	0.212074	0.247836	0.267448	Srgap3	4	144638335	144869919	-	5621	protein_coding	SLIT-ROBO Rho GTPase activating protein 3 [Source:RGD Symbol;Acc:1563152]	RhoGAP
ENSRNOG00000009636	3.06708	4.21997	4.63736	3.11028	2.00966	1.57524	2.31704	1.42772	Scrn1	4	84678975	84740909	-	5027	protein_coding	secernin 1 [Source:RGD Symbol;Acc:1560999]	-
ENSRNOG00000027466	2.51647	2.34696	1.54421	2.20465	0.821826	0.810416	0.834831	1.0462	Cd27	4	157744882	157750088	-	1576	protein_coding	CD27 molecule [Source:RGD Symbol;Acc:1560499]	-
ENSRNOG00000022110	4.65388	4.0185	4.49312	6.59359	1.80357	2.3759	3.13647	2.04905	Gcsam	11	60168953	60180171	-	3763	protein_coding	germinal center-associated, signaling and motility [Source:RGD Symbol;Acc:1591321]	-
ENSRNOG00000009951	2.52562	2.42737	3.60899	2.24902	1.09691	1.26196	1.60081	1.13733	Aif1l	3	9237944	9262628	-	3070	protein_coding	allograft inflammatory factor 1-like [Source:RGD Symbol;Acc:1305081]	-
ENSRNOG00000038197	1.1471	0.766548	0.830333	0.820261	0.301775	0.223989	0.436267	0.428266	Cd226	18	86299463	86394765	+	5322	protein_coding	CD226 molecule [Source:RGD Symbol;Acc:1311513]	V-set
ENSRNOG00000011292	290.241	364.35	536.939	277.484	204.905	153.047	158.757	207.859	Col1a2	4	31534225	31569151	+	4475	protein_coding	collagen, type I, alpha 2 [Source:RGD Symbol;Acc:621351]	Collagen
ENSRNOG00000059326	1.16064	0.99284	1.60241	0.968374	0.573754	0.471491	0.60315	0.517166	Abca9	10	98412263	98469799	-	4876	protein_coding	ATP-binding cassette, sub-family A (ABC1), member 9 [Source:MGI Symbol;Acc:MGI:2386796]	ABC_tran
ENSRNOG00000014375	0.750338	0.678851	0.850029	0.785365	0.379733	0.396389	0.383289	0.259379	Adgrb2	5	148193710	148231587	+	5048	protein_coding	adhesion G protein-coupled receptor B2 [Source:RGD Symbol;Acc:1309431]	7tm_2
ENSRNOG00000046950	3.16699	1.93292	2.62595	1.6641	5.78266	14.159	6.52293	4.08722	LOC100912481	4	24612205	24640686	+	2195	protein_coding	RNA-binding protein EWS-like [Source:RGD Symbol;Acc:6486611]	zf-RanBP
ENSRNOG00000046936	0	0	0	0	0.287822	2.95652	5.91202	0.942945	LOC100363935	3	19128400	19128929	+	360	protein_coding	rCG64263-like [Source:RGD Symbol;Acc:2322021]	V-set
ENSRNOG00000048961	5.29958	5.37565	5.79292	3.73075	2.82036	2.17505	2.72239	1.82767	Bhlhe41	4	180232382	180234804	-	1194	protein_coding	basic helix-loop-helix family, member e41 [Source:RGD Symbol;Acc:70900]	-
novel.216	1.33267	2.03343	1.19708	1.16567	0.0484186	0.238732	0.433983	0.0453218	-	11	57385011	57386716	-	1070	-	- && - && -	-
ENSRNOG00000034038	84.3125	88.6493	82.6339	83.6094	171.911	176.248	112.108	339.487	AABR07005844.1	1	203160323	203228318	+	1788	protein_coding	Uncharacterized protein [Source:UniProtKB/TrEMBL;Acc:F1LVL9]	-
ENSRNOG00000025764	302.965	428.277	150.356	359.562	169.12	122.216	72.0562	91.6932	Mt1	19	11302125	11302938	-	348	protein_coding	metallothionein 1 [Source:RGD Symbol;Acc:3117]	-
ENSRNOG00000032487	6.78256	4.25548	6.42424	6.88363	28.071	8.26085	30.7836	11.3441	Sts	X	45420596	45428750	+	2582	protein_coding	steroid sulfatase (microsomal), isozyme S [Source:RGD Symbol;Acc:3783]	Sulfatase
ENSRNOG00000016826	15.035	9.86888	17.0897	8.88541	6.18397	5.1721	5.68649	7.46066	Pla2g2d	5	157222636	157228791	+	1885	protein_coding	phospholipase A2, group IID [Source:RGD Symbol;Acc:1309862]	-
ENSRNOG00000008168	4.29172	3.6967	5.42197	4.06529	2.45459	2.09976	2.64491	1.39362	Wnt5b	4	151500957	151516894	-	2575	protein_coding	wingless-type MMTV integration site family, member 5B [Source:RGD Symbol;Acc:628850]	wnt
ENSRNOG00000030210	13.2978	13.1029	19.6598	16.032	6.69151	7.79959	10.7995	4.99545	Fndc1	1	47605262	47687504	+	6310	protein_coding	fibronectin type III domain containing 1 [Source:RGD Symbol;Acc:1310640]	fn3
ENSRNOG00000010057	0.937372	0.880166	0.725417	1.15327	0	0	0.0626163	0	Clec4n	4	156186281	156219346	+	618	protein_coding	C-type lectin domain family 4, member n [Source:MGI Symbol;Acc:MGI:1861231]	Lectin_C
ENSRNOG00000006789	16.6683	12.7606	17.9323	17.3365	63.6817	25.7744	66.4331	23.6442	Ddit3	7	70580198	70585084	+	925	protein_coding	DNA-damage inducible transcript 3 [Source:RGD Symbol;Acc:62391]	-
ENSRNOG00000004589	5.18154	4.96154	7.59591	4.14374	3.02547	1.99118	3.28973	2.05506	Galnt16	6	104068547	104250174	+	3870	protein_coding	polypeptide N-acetylgalactosaminyltransferase 16 [Source:RGD Symbol;Acc:1310202]	Glycos_transf_2
ENSRNOG00000019110	0.507883	0.431273	0.952091	0.772587	0.205383	0.126582	0.0575275	0.120154	Ocstamp	3	162075340	162080192	-	2018	protein_coding	osteoclast stimulatory transmembrane protein [Source:RGD Symbol;Acc:1308620]	DC_STAMP
ENSRNOG00000028043	13.5872	7.56919	5.28603	9.08527	58.7345	18.6733	104.186	33.2116	Cxcl3	14	18820168	18839595	-	1466	protein_coding	chemokine (C-X-C motif) ligand 3 [Source:RGD Symbol;Acc:621812]	-
ENSRNOG00000045653	1.43109	0.21083	1.8972	0.900276	0.243836	0.0353604	0.192841	0.134259	Fam131a	11	82875627	82884660	-	3612	protein_coding	family with sequence similarity 131, member A [Source:RGD Symbol;Acc:2322069]	-
ENSRNOG00000002031	0.0828019	0.0842277	0.039668	0.0551814	0.240668	2.12276	0.0838891	1.23151	Naa11	14	13827636	13837671	+	3229	protein_coding	N(alpha)-acetyltransferase 11, NatA catalytic subunit [Source:RGD Symbol;Acc:1564723]	Acetyltransf_1
ENSRNOG00000004516	4.67426	5.25399	7.38969	3.60177	1.33596	0.986195	3.16272	1.33529	Itgbl1	15	110114148	110378969	+	2288	protein_coding	integrin, beta-like 1 [Source:RGD Symbol;Acc:1560635]	EGF_2
ENSRNOG00000010898	4.8361	5.7627	2.15135	9.78383	134.004	12.8712	46.5962	40.7252	Prok2	4	132157556	132171153	-	387	protein_coding	prokineticin 2 [Source:RGD Symbol;Acc:620280]	-
ENSRNOG00000004109	1.33995	1.28061	2.11987	0.820296	0.398522	0.327491	0.73064	0.282601	Zfpm2	7	79638046	79964405	+	4290	protein_coding	zinc finger protein, multitype 2 [Source:RGD Symbol;Acc:1306021]	-
ENSRNOG00000000562	2.97311	2.44105	1.50063	2.54746	1.13163	1.11592	1.12187	0.635549	Prf1	20	30915213	30921382	+	2518	protein_coding	perforin 1 (pore forming protein) [Source:RGD Symbol;Acc:708463]	-
ENSRNOG00000046699	113.173	73.9025	61.575	82.8457	746.857	225.602	237.515	231.764	Slpi	3	160799981	160802433	-	856	protein_coding	secretory leukocyte peptidase inhibitor [Source:RGD Symbol;Acc:621768]	-
ENSRNOG00000050586	1.07747	1.0334	0.884891	2.76965	15.3903	2.9412	6.68339	5.52785	Stfa2l3	11	67451549	67529051	+	579	protein_coding	stefin A2-like 3 [Source:RGD Symbol;Acc:1560676]	-
ENSRNOG00000000010	1.40393	1.55794	0.550296	1.3123	3.34928	4.19816	2.64418	2.4009	Cbln1	19	20607507	20611316	+	2444	protein_coding	cerebellin 1 precursor [Source:RGD Symbol;Acc:1562813]	-
ENSRNOG00000046663	10.3643	5.2793	4.01325	5.38801	26.8779	11.6268	20.527	10.9257	LOC103693683	13	91146876	91229066	-	3431	protein_coding	low affinity immunoglobulin gamma Fc region receptor III [Source:RGD Symbol;Acc:9127992]	-
ENSRNOG00000057443	2.96141	0.968855	0.373853	3.91379	47.3258	14.5864	14.5555	13.4718	LOC497963	10	66189786	66313190	+	6681	protein_coding	similar to Nitric oxide synthase, inducible (NOS type II) (Inducible NO synthase) (Inducible NOS) (iNOS) [Source:RGD Symbol;Acc:1598227]	NAD_binding_1
ENSRNOG00000031834	0.410557	0.732453	1.45245	0.726109	0	0	0.164551	0	Nkain4	3	176444544	176465162	-	1411	protein_coding	Na+/K+ transporting ATPase interacting 4 [Source:RGD Symbol;Acc:1305809]	-
ENSRNOG00000010181	10.7149	6.99401	5.34973	8.75754	31.839	14.8983	15.5272	13.9899	Clec4d	4	156253079	156264769	+	3352	protein_coding	C-type lectin domain family 4, member D [Source:RGD Symbol;Acc:1303339]	Lectin_C
ENSRNOG00000038047	91.8718	118.996	42.9704	122.299	48.212	43.2305	23.9741	26.6781	Mt1	17	78793336	78793724	+	389	protein_coding	metallothionein 1 [Source:RGD Symbol;Acc:3117]	-
ENSRNOG00000007886	0	0.0533277	0.0627882	0.0436717	1.98089	3.38087	0.0379381	0.855782	Orm1	5	79179417	79182820	+	1020	protein_coding	orosomucoid 1 [Source:RGD Symbol;Acc:67390]	-
ENSRNOG00000004882	3.06446	2.535	3.18491	2.86082	0.88334	0.169376	1.40756	0.689035	Capn6	X	115049154	115073890	-	3519	protein_coding	calpain 6 [Source:RGD Symbol;Acc:70960]	Peptidase_C2
ENSRNOG00000013748	2.44513	1.94918	0.717178	2.44425	15.1421	5.33961	5.63336	4.29009	Trem3	9	14713935	14724093	-	893	protein_coding	triggering receptor expressed on myeloid cells 3 [Source:RGD Symbol;Acc:1305477]	V-set
ENSRNOG00000061394	32.906	14.1128	11.7728	19.5587	92.0788	39.0857	52.9643	37.2876	Clec4e	4	156270920	156276304	-	952	protein_coding	C-type lectin domain family 4, member E [Source:RGD Symbol;Acc:1359298]	Lectin_C
ENSRNOG00000007060	82.8935	62.8459	48.4117	46.3653	220.824	89.0847	137.02	103.611	Plin2	5	104984414	105010857	-	1860	protein_coding	perilipin 2 [Source:RGD Symbol;Acc:728889]	Perilipin
ENSRNOG00000004578	51.414	69.6479	79.2649	33.2624	34.6806	21.0769	29.0863	25.0049	Cthrc1	7	77966722	77977004	+	1216	protein_coding	collagen triple helix repeat containing 1 [Source:RGD Symbol;Acc:628801]	-
ENSRNOG00000011946	352.782	242.989	292.94	209.736	120.068	73.8705	196.881	81.6629	Ptn	4	64239158	64330996	-	1310	protein_coding	pleiotrophin [Source:RGD Symbol;Acc:3444]	-
ENSRNOG00000011420	0.829937	0.331197	0.344076	0.909411	3.50705	1.17414	3.43726	1.38952	Mtmr7	16	54765325	54856225	+	2792	protein_coding	myotubularin related protein 7 [Source:RGD Symbol;Acc:1306608]	-
ENSRNOG00000012281	1.23167	0.925204	0.771614	0.978668	0.293737	0.21121	0.274251	0.378056	Adh6a	2	243577082	243599400	+	1411	protein_coding	alcohol dehydrogenase 6A (class V) [Source:RGD Symbol;Acc:1310029]	ADH_N
ENSRNOG00000006783	0.134594	0.143431	0.138171	0.140952	0.0496768	0.0816452	0.0575128	0.0674242	Neb	3	37658563	37854561	-	20858	protein_coding	nebulin [Source:RGD Symbol;Acc:1311134]	-
ENSRNOG00000015410	0.525969	6.66999	0.797925	0.17526	0.101917	0.111669	0.177625	0.158998	Aspn	17	14656009	14679409	-	1525	protein_coding	asporin [Source:RGD Symbol;Acc:1549776]	-
ENSRNOG00000004783	4.17387	3.09035	3.9336	3.21478	1.35238	0.947902	2.43619	1.61958	Fam171b	3	71210301	71262615	+	2605	protein_coding	family with sequence similarity 171, member B [Source:RGD Symbol;Acc:1562526]	-
ENSRNOG00000031440	0.72801	0.487327	0.911297	0.622107	0.300336	0.145839	0.305904	0.242791	Nova1	6	66963510	67085390	-	3795	protein_coding	neuro-oncological ventral antigen 1 [Source:RGD Symbol;Acc:621345]	KH_1
ENSRNOG00000018394	20.0498	15.9687	8.27267	14.674	33.7808	43.7316	26.8821	23.1682	Chrdl2	1	165008912	165036435	+	1618	protein_coding	chordin-like 2 [Source:RGD Symbol;Acc:1306179]	VWC
ENSRNOG00000015101	0.0412986	0.117627	0	0.0963288	1.08833	0.315654	0.848772	0.149812	Mak	17	21521505	21568440	+	3237	protein_coding	male germ cell-associated kinase [Source:RGD Symbol;Acc:3036]	Pkinase
ENSRNOG00000013250	0.678253	25.6655	19.6908	0.610208	0.315421	0.259202	0.353396	0.590494	Pdcd5	1	91173473	91178801	-	657	protein_coding	programmed cell death 5 [Source:RGD Symbol;Acc:1310561]	-
ENSRNOG00000047206	1.31954	1.78485	2.38339	2.69161	0.456092	1.19255	0.278729	0.446326	LOC100911727	1	75233703	75264293	+	2499	protein_coding	DNA ligase 1-like [Source:RGD Symbol;Acc:6491367]	DNA_ligase_A_M
novel.632	0.0772292	0.0314236	0.0369982	0	0.419013	0.19676	1.85548	0.280152	-	20	32421413	32423282	-	1731	-	- && P10272.1 RecName: Full=Pol polyprotein; Contains: RecName: Full=Protease; Contains: RecName: Full=Reverse transcriptase/ribonuclease H; Short=RT; Contains: RecName: Full=Integrase; Short=IN && -	-
ENSRNOG00000019445	3.57225	6.82732	9.32935	3.08123	2.7055	1.13114	2.28671	1.71052	Msln	10	15119663	15125408	-	2183	protein_coding	mesothelin [Source:RGD Symbol;Acc:69333]	-
novel.634	1.14818	0.459125	0.42677	0.771774	4.99436	1.21045	2.50988	1.83119	-	20	42749989	42769855	-	2251	-	- && - && -	-
novel.939	0.174613	0.0213144	0.0250956	0.192005	2.39551	0.316968	0.652024	0.513067	-	7	77320705	77323256	+	2552	-	- && - && -	-
ENSRNOG00000014603	7.21847	6.76459	7.92381	3.57952	2.21373	1.43904	3.60315	3.03089	Sgcg	15	41549331	41595345	-	1568	protein_coding	sarcoglycan, gamma [Source:RGD Symbol;Acc:1359577]	-
ENSRNOG00000013380	2.83293	3.27113	2.49427	2.29614	10.4447	4.99865	5.49646	4.05508	Rhov	3	111078619	111087347	-	1746	protein_coding	ras homolog family member V [Source:RGD Symbol;Acc:628824]	Ras
ENSRNOG00000008765	0.95029	0.632719	0.597811	0.67168	0.260397	0.244554	0.483467	0.383024	Zfhx4	2	98423569	98610368	-	13927	protein_coding	zinc finger homeobox 4 [Source:RGD Symbol;Acc:1563022]	Homeobox
ENSRNOG00000013781	0.410136	0.300383	0.481386	0.355323	0.158944	0.202453	0.154336	0.171095	Kcnq5	9	27562959	27761733	-	6519	protein_coding	potassium channel, voltage-gated KQT-like subfamily Q, member 5 [Source:RGD Symbol;Acc:628848]	Ion_trans
ENSRNOG00000032989	0.381755	0.826081	1.57117	0.745889	0.282442	0.0663144	0.0452066	0.245493	Lrrn4	3	125523781	125533600	-	2568	protein_coding	leucine rich repeat neuronal 4 [Source:RGD Symbol;Acc:1305256]	fn3
ENSRNOG00000001757	2.3807	1.87486	1.60041	0.902035	0.580356	0.623659	0.866969	0.438768	Tm4sf19	11	71606239	71619167	-	2321	protein_coding	transmembrane 4 L six family member 19 [Source:RGD Symbol;Acc:1560486]	-
ENSRNOG00000014378	21.0265	9.29881	6.23082	16.4994	158.988	32.3372	50.314	50.6174	Il1r2	9	46840992	46881264	+	1439	protein_coding	interleukin 1 receptor, type II [Source:RGD Symbol;Acc:621147]	ig
ENSRNOG00000023576	4.52575	6.61716	9.00618	4.97156	2.02375	0.475155	3.19595	1.35308	RGD1305645	9	50526811	50548046	+	896	protein_coding	similar to RIKEN cDNA 1500015O10 [Source:RGD Symbol;Acc:1305645]	-
ENSRNOG00000059507	0.253349	0.125992	0.202287	0.234498	0.0218184	0.0268944	0.0733358	0.0408459	Lamc3	3	9267122	9326993	-	4749	protein_coding	laminin gamma 3 [Source:MGI Symbol;Acc:MGI:1344394]	Laminin_EGF
ENSRNOG00000014124	2.61558	1.19389	0.798686	1.26658	6.58152	3.0865	4.06658	2.47552	Nod2	19	19332594	19377492	-	6014	protein_coding	nucleotide-binding oligomerization domain containing 2 [Source:RGD Symbol;Acc:1306368]	NACHT
ENSRNOG00000050485	43.6716	46.0368	44.9197	37.7397	25.6791	13.0087	31.8107	15.1966	Gas1	17	4846789	4847940	+	1152	protein_coding	growth arrest-specific 1 [Source:RGD Symbol;Acc:1586820]	-
ENSRNOG00000003709	3.7548	2.29167	2.202	2.15715	1.35478	1.42257	0.974449	1.36207	Kmo	13	93684437	93716227	+	2065	protein_coding	kynurenine 3-monooxygenase (kynurenine 3-hydroxylase) [Source:RGD Symbol;Acc:620610]	FAD_binding_3
ENSRNOG00000032368	1.68887	0.980077	1.7906	1.57756	0.595493	0.436452	0.961711	0.632731	Tlr11	15	27177900	27182339	+	3219	protein_coding	toll-like receptor 11 [Source:RGD Symbol;Acc:1564460]	-
ENSRNOG00000031162	27.3457	23.2659	35.5566	22.9457	4.86763	11.3008	19.3738	8.41163	Ccl24	12	24148567	24152625	+	1522	protein_coding	chemokine (C-C motif) ligand 24 [Source:RGD Symbol;Acc:1310245]	-
novel.6	0.865853	0.44243	0.723497	0.664253	2.24743	1.15428	4.72126	1.22715	-	1	37833465	37843528	+	2213	-	- && P16372.2 RecName: Full=Zinc finger protein 58; Short=Zfp-58; AltName: Full=Regulator of sex-limitation candidate 5; AltName: Full=Zinc finger protein Mfg-1 && -	-
ENSRNOG00000005639	0.695601	0.470267	0.738259	0.599071	0.298605	0.21471	0.315969	0.314444	Ar	X	67656253	67829026	+	4164	protein_coding	androgen receptor [Source:RGD Symbol;Acc:2147]	Androgen_recep
ENSRNOG00000060509	0.291583	0.355925	0.0104767	0.0437218	0.0169501	0.00696448	0.00633026	0.00793298	AABR07039233.1	X	72705039	72713249	+	6113	lincRNA	-	-
ENSRNOG00000035596	0	0.697362	1.64215	0.571092	38.5238	1.63746	4.96113	13.0562	Mir207	5	57028859	57028936	+	78	miRNA	microRNA mir-207 [Source:RGD Symbol;Acc:2325370]	-
ENSRNOG00000040287	2.52019	3.10598	4.11121	1.21509	1.4132	0.689048	1.26667	1.01416	Cyp1b1	6	2307808	2316722	-	5499	protein_coding	cytochrome P450, family 1, subfamily b, polypeptide 1 [Source:RGD Symbol;Acc:2460]	p450
ENSRNOG00000005277	5.62446	4.63071	7.9832	2.57469	2.83212	1.26743	2.73519	1.4859	Ptprv	13	51935243	51955735	-	5744	protein_coding	protein tyrosine phosphatase, receptor type, V [Source:RGD Symbol;Acc:621123]	Y_phosphatase
ENSRNOG00000009508	5.15346	13.391	3.12887	1.10513	1.04802	0.926225	0.753259	0.888445	Casp6	2	230186205	230199584	+	2620	protein_coding	caspase 6 [Source:RGD Symbol;Acc:70967]	Peptidase_C14
ENSRNOG00000010244	0.739194	0.740699	0.983096	0.562467	0.256538	0.337302	0.459878	0.24013	Sarm1	10	65742343	65766050	-	4039	protein_coding	sterile alpha and TIR motif containing 1 [Source:RGD Symbol;Acc:1310078]	SAM_2
ENSRNOG00000002158	0.461775	0.450937	1.7919	0.900136	0.268435	0.110295	0.260652	0.125633	Ibsp	14	6801204	6813945	-	1930	protein_coding	integrin-binding sialoprotein [Source:RGD Symbol;Acc:2855]	-
ENSRNOG00000016623	1.08189	0.901133	1.02441	0.53439	0.251567	0.0972839	0.497389	0.138516	Tmeff2	9	55384100	55673829	-	3501	protein_coding	transmembrane protein with EGF-like and two follistatin-like domains 2 [Source:RGD Symbol;Acc:1308839]	-
ENSRNOG00000022839	14.5109	12.9574	4.93856	11.8364	112.344	41.2774	29.1367	24.1995	Ifit3	1	252906234	252911373	+	2036	protein_coding	interferon-induced protein with tetratricopeptide repeats 3 [Source:RGD Symbol;Acc:1359681]	-
ENSRNOG00000026953	5.18004	7.37039	8.98619	2.31571	2.25685	2.05953	3.3528	1.94911	Gpr88	2	219258347	219262901	-	4155	protein_coding	G-protein coupled receptor 88 [Source:RGD Symbol;Acc:61921]	7tm_1
novel.1157	0.698695	1.51622	1.11575	1.08647	0	0.296682	0.134832	0.0844848	-	X	139946807	139947380	-	574	-	- && Q8CFZ4.1 RecName: Full=Glypican-3; Contains: RecName: Full=Secreted glypican-3; Flags: Precursor && -	-
ENSRNOG00000020694	0.486071	0.540976	0.636947	0.743134	0.249316	0.122927	0.322784	0.186696	Icam5	8	22050222	22057209	+	3117	protein_coding	intercellular adhesion molecule 5, telencephalin [Source:RGD Symbol;Acc:1305039]	-
ENSRNOG00000053494	7.55641	5.16535	10.1775	2.20136	1.75705	0.618806	2.84977	0.422915	Mcpt1	15	34609776	34612432	-	1032	protein_coding	Mast cell protease 1 [Source:UniProtKB/Swiss-Prot;Acc:P09650]	Trypsin
ENSRNOG00000004649	144.888	73.9544	39.9587	115.99	871.753	249.771	430.295	221.247	Il1b	3	121876263	121882726	-	1396	protein_coding	interleukin 1 beta [Source:RGD Symbol;Acc:2891]	-
ENSRNOG00000009863	0.892982	0.571819	1.07301	0.77559	0.306354	0.195806	0.419512	0.414209	Prrt3	4	145450861	145454834	-	3044	protein_coding	proline-rich transmembrane protein 3 [Source:RGD Symbol;Acc:1562419]	-
ENSRNOG00000013973	57.8945	58.1266	22.9089	16.6857	358.285	105.74	119.355	136.7	Lcn2	3	11414186	11417546	-	889	protein_coding	lipocalin 2 [Source:RGD Symbol;Acc:69408]	-
ENSRNOG00000011205	24.3115	13.2213	9.47546	19.0067	151.044	29.5261	127.643	33.0556	Ccl3	10	70869513	70871066	-	757	protein_coding	chemokine (C-C motif) ligand 3 [Source:RGD Symbol;Acc:3647]	-
ENSRNOG00000032626	3.10468	3.05729	1.57485	2.42547	19.3218	5.73301	3.80625	34.7807	Mmp3	8	5676665	5698579	+	1708	protein_coding	matrix metallopeptidase 3 [Source:RGD Symbol;Acc:621317]	Hemopexin
ENSRNOG00000002831	1.74216	1.0633	1.23237	2.31298	0.300657	0.156043	0.969194	0.38511	Wfikkn2	10	81936444	81942188	-	3274	protein_coding	WAP, follistatin/kazal, immunoglobulin, kunitz and netrin domain containing 2 [Source:RGD Symbol;Acc:1305361]	Kunitz_BPTI
ENSRNOG00000007652	1.10649	4.29752	0.722844	1.40775	0.350844	0.192207	0	0.218936	Il13	10	38982909	38985466	-	443	protein_coding	interleukin 13 [Source:RGD Symbol;Acc:68949]	-
ENSRNOG00000032970	0.54584	0.562897	0.459872	0.950172	0.273537	0.152852	0.326901	0.276525	Gpr174	X	78372257	78399944	+	4735	protein_coding	G protein-coupled receptor 174 [Source:RGD Symbol;Acc:1564689]	7tm_1
ENSRNOG00000006926	1.27866	1.59983	1.28639	0.766919	0.0371649	0.183245	0.555192	0.0347879	Atp6v0d2	5	33843519	33892462	-	1394	protein_coding	ATPase, H+ transporting, lysosomal V0 subunit D2 [Source:RGD Symbol;Acc:1306900]	-
ENSRNOG00000007243	1.00189	0.305742	0.29453	0.625954	0.198548	0.108773	0.207622	0.11151	Havcr1	10	31813814	31848379	+	3914	protein_coding	hepatitis A virus cellular receptor 1 [Source:RGD Symbol;Acc:708425]	V-set
ENSRNOG00000056219	9.12231	9.0465	5.8854	9.15441	36.0295	12.8421	13.8862	12.7272	Olr1	4	163239849	163261958	-	3776	protein_coding	oxidized low density lipoprotein (lectin-like) receptor 1 [Source:RGD Symbol;Acc:620515]	Lectin_C
ENSRNOG00000004972	32.2511	23.594	21.2118	29.6822	147.111	44.3286	72.7227	48.1374	Upp1	14	89314176	89334276	+	2038	protein_coding	uridine phosphorylase 1 [Source:RGD Symbol;Acc:1305566]	-
ENSRNOG00000000033	3.25645	8.3638	9.4648	5.14309	1.74523	4.52224	1.69253	2.17375	Tmcc2	13	49132667	49169918	-	3681	protein_coding	transmembrane and coiled-coil domain family 2 [Source:RGD Symbol;Acc:1311960]	-
ENSRNOG00000013395	4.18907	4.34643	1.88143	4.71101	26.4214	9.20516	5.91139	7.06615	Pglyrp1	1	79790705	79796111	+	851	protein_coding	peptidoglycan recognition protein 1 [Source:RGD Symbol;Acc:621429]	-
ENSRNOG00000013074	4.01238	4.42044	9.13866	2.94022	0.909257	0.178677	1.53547	1.31366	Wt1	3	95133713	95180564	+	2621	protein_coding	Wilms tumor 1 [Source:RGD Symbol;Acc:3974]	WT1
novel.910	10.7963	16.2795	9.88802	20.8442	3.81483	8.09005	2.7575	7.48724	-	6	141843148	141843678	-	421	-	- && P01805.1 RecName: Full=Ig heavy chain V region IR2; Flags: Precursor && -	-
ENSRNOG00000011585	0.332547	0.206943	0.27177	0.25095	0.174361	0.0560674	0.107586	0.117085	Fat3	8	14417584	14880644	-	13668	protein_coding	FAT atypical cadherin 3 [Source:RGD Symbol;Acc:620657]	Laminin_G_2
ENSRNOG00000009106	6.18543	11.3787	5.75957	5.39942	10.3818	24.5538	11.9911	16.781	C2cd4b	8	73593310	73594332	+	1023	protein_coding	C2 calcium-dependent domain containing 4B [Source:RGD Symbol;Acc:1591932]	-
ENSRNOG00000033220	1.58287	1.2181	0.890186	1.37591	6.73103	3.04099	1.83773	1.83492	Oas1k	12	41227825	41307352	-	5180	protein_coding	2 ' -5 ' oligoadenylate synthetase 1K [Source:RGD Symbol;Acc:1359279]	NTP_transf_2
ENSRNOG00000020945	0.759567	2.29586	0.987691	9.43693	0.378467	0.622021	0.691015	0.708521	Ms4a1	1	227429596	227441442	-	1232	protein_coding	membrane-spanning 4-domains, subfamily A, member 1 [Source:RGD Symbol;Acc:1311999]	-
ENSRNOG00000011750	3.45535	1.8121	2.8325	4.22169	0.922484	0.0978147	1.4892	0.58494	Fam180a	4	62844971	62860446	-	1741	protein_coding	family with sequence similarity 180, member A [Source:RGD Symbol;Acc:1308013]	-
ENSRNOG00000013578	23.1087	13.3517	18.8202	8.12362	8.32867	4.78358	9.49862	5.90985	Trem2	9	14611561	14618013	-	1157	protein_coding	triggering receptor expressed on myeloid cells 2 [Source:RGD Symbol;Acc:1309841]	V-set
ENSRNOG00000047557	0.133818	0	0	0.133769	51.9635	0	0.581034	26.2131	Rpl35a	12	7424258	7424658	-	333	protein_coding	ribosomal protein L35a [Source:RGD Symbol;Acc:628793]	-
ENSRNOG00000017897	22.5044	17.3055	10.9573	17.8628	58.9436	24.8755	27.6208	28.8913	Adam8	1	212317848	212330349	-	2788	protein_coding	ADAM metallopeptidase domain 8 [Source:RGD Symbol;Acc:1566394]	-
ENSRNOG00000026679	1.02224	0.203724	1.12437	0.479653	0.242546	0.129555	0.253631	0.158923	Scn4b	8	49441106	49456279	+	4272	protein_coding	sodium channel, voltage-gated, type IV, beta subunit [Source:RGD Symbol;Acc:631404]	V-set
ENSRNOG00000020399	2.3631	1.95737	1.51619	5.98998	15.6012	5.64426	7.6954	6.75063	Ltb4r	15	34452116	34453171	+	1056	protein_coding	leukotriene B4 receptor [Source:RGD Symbol;Acc:620410]	7tm_1
novel.466	0.741034	0.206551	0.402528	0.7466	2.57106	1.13166	14.3853	1.39698	-	17	14138754	14147476	-	7637	-	- && A1Z651.1 RecName: Full=Gag-Pol polyprotein; Short=Pr180gag-pol; Contains: RecName: Full=Matrix protein p15; Short=MA; Contains: RecName: Full=RNA-binding phosphoprotein p12; AltName: Full=pp12; Contains: RecName: Full=Capsid protein p30; Short=CA; Contains: RecName: Full=Nucleocapsid protein p10; Short=NC-pol; Contains: RecName: Full=Protease p14; Short=PR; Contains: RecName: Full=Reverse tr…	Gag_p30
ENSRNOG00000022099	1.49097	1.02373	1.55355	1.60221	6.32702	1.99426	4.1432	1.94707	Trim72	1	199449973	199457895	+	2391	protein_coding	tripartite motif containing 72, E3 ubiquitin protein ligase [Source:RGD Symbol;Acc:1562778]	zf-B_box
ENSRNOG00000009787	2.55917	2.70522	2.12342	3.05935	1.1656	1.05868	1.8558	0.602949	Efcc1	4	119633755	119661004	+	1689	protein_coding	EF-hand and coiled-coil domain containing 1 [Source:RGD Symbol;Acc:1596494]	-
ENSRNOG00000012965	8.08798	7.09432	3.63652	6.21843	23.2127	12.541	11.3222	7.82787	Themis2	5	150970909	150987081	-	4033	protein_coding	thymocyte selection associated family member 2 [Source:RGD Symbol;Acc:1561016]	-
ENSRNOG00000002428	2.02988	1.53885	1.8579	1.03593	1.13031	0.540977	0.825706	0.558074	Lpar4	X	78042859	78056347	+	4171	protein_coding	lysophosphatidic acid receptor 4 [Source:RGD Symbol;Acc:1563686]	7tm_1
ENSRNOG00000030930	19.1551	8.83907	9.29527	11.1363	53.9306	15.9652	27.4909	20.206	Samsn1	11	14253848	14304725	-	1440	protein_coding	SAM domain, SH3 domain and nuclear localization signals, 1 [Source:RGD Symbol;Acc:620926]	SAM_2
ENSRNOG00000008282	0.116959	0.142767	0.0840472	0.175375	0.543915	0.949811	0.507833	1.46374	Elf5	3	93351619	93371656	+	762	protein_coding	E74-like factor 5 [Source:RGD Symbol;Acc:1305859]	Ets
ENSRNOG00000016535	3.54958	2.71192	1.79837	3.19092	0.44534	0.365964	1.04226	1.80638	Ccl22	19	10674189	10681145	-	1745	protein_coding	chemokine (C-C motif) ligand 22 [Source:RGD Symbol;Acc:619933]	-
ENSRNOG00000002525	25.5262	35.6119	11.0426	24.7428	161.892	78.4107	53.8376	51.5883	Ptgs2	13	67351087	67359335	+	4373	protein_coding	prostaglandin-endoperoxide synthase 2 [Source:RGD Symbol;Acc:620349]	An_peroxidase
ENSRNOG00000004713	0.377851	0.461229	0.83268	0.226629	0	0.168466	0.021875	0.0274134	Kcnj16	10	99388130	99389898	+	1769	protein_coding	potassium channel, inwardly rectifying subfamily J, member 16 [Source:RGD Symbol;Acc:61824]	-
novel.146	2.48576	3.12459	1.91388	3.53502	4.7708	5.14091	3.35358	9.67739	-	10	678858	707384	-	9035	-	- && P10272.1 RecName: Full=Pol polyprotein; Contains: RecName: Full=Protease; Contains: RecName: Full=Reverse transcriptase/ribonuclease H; Short=RT; Contains: RecName: Full=Integrase; Short=IN && -	-
ENSRNOG00000061376	3.30849	6.18404	3.26907	3.20395	0.60102	0.790234	1.79568	0	Psca	7	116090189	116091955	+	431	protein_coding	prostate stem cell antigen [Source:RGD Symbol;Acc:1594221]	-
ENSRNOG00000011483	285.175	219.225	84.4216	179.952	1952.31	772.78	384.477	524.069	S100a9	2	190097554	190100276	-	528	protein_coding	S100 calcium binding protein A9 [Source:RGD Symbol;Acc:620267]	-
ENSRNOG00000011917	2.02886	3.69233	2.54479	11.9475	0.300211	1.62119	1.56966	1.36491	Cd79b	10	94497448	94500591	-	1208	protein_coding	Cd79b molecule, immunoglobulin-associated beta [Source:RGD Symbol;Acc:620012]	V-set
ENSRNOG00000008518	0.165164	0.120966	0.189901	0.198125	1.6514	0.0315596	1.60639	1.65362	Gsg1	4	169020683	169036950	-	1349	protein_coding	germ cell associated 1 [Source:RGD Symbol;Acc:1306546]	-
ENSRNOG00000006617	0.193366	0.106216	0.194536	0.144972	0.0449624	0.0369485	0.0167919	0.0526083	LOC100364190	4	75325651	77023138	+	4609	processed_transcript	mKIAA0868 protein-like [Source:RGD Symbol;Acc:2321568]	Laminin_G_2
ENSRNOG00000020997	1.7547	2.78945	1.46621	3.05942	1.28096	0.935689	0.496113	0.888174	Ms4a4c	1	227640680	227661311	+	1092	protein_coding	membrane-spanning 4-domains, subfamily A, member 4C [Source:RGD Symbol;Acc:1583863]	-
ENSRNOG00000002802	34.9849	41.2363	10.0285	29.777	186.755	98.9406	149.522	39.5915	Cxcl1	14	18743685	18745457	-	926	protein_coding	chemokine (C-X-C motif) ligand 1 [Source:RGD Symbol;Acc:619869]	-
ENSRNOG00000025736	0.268202	0.278883	0.371187	0.158877	0.0692928	0.0759231	0.103514	0.108101	Tcf23	6	26762761	26771164	-	4486	protein_coding	transcription factor 23 [Source:RGD Symbol;Acc:1586500]	HLH
ENSRNOG00000022071	1.03819	1.92561	1.25956	1.38825	0.611349	0.476621	0.924978	0.777669	Itga2b	10	90398132	90415070	-	3305	protein_coding	integrin, alpha 2B [Source:RGD Symbol;Acc:1596428]	FG-GAP
novel.870	0.310116	0.533848	0.342848	0.413339	1.20183	0.622958	0.524797	1.7134	-	6	118121826	118127429	+	5604	-	- && P10272.1 RecName: Full=Pol polyprotein; Contains: RecName: Full=Protease; Contains: RecName: Full=Reverse transcriptase/ribonuclease H; Short=RT; Contains: RecName: Full=Integrase; Short=IN && -	-
ENSRNOG00000032133	1.85101	2.67787	4.43381	4.93424	0.159409	0.851477	1.60741	1.1191	Rnase2	15	28154482	28155291	-	650	protein_coding	ribonuclease, RNase A family, 2 (liver, eosinophil-derived neurotoxin) [Source:RGD Symbol;Acc:1359432]	-
ENSRNOG00000023387	0.278944	77.6331	20.446	0.418265	1.05399	0.46638	0.666143	1.13836	LOC100912599	1	31264755	31273159	+	639	protein_coding	NADH dehydrogenase [ubiquinone] iron-sulfur protein 6, mitochondrial-like [Source:RGD Symbol;Acc:6485961]	-
ENSRNOG00000042741	0.348977	0.371768	0.273575	0.260053	2.07291	0.636517	0.683242	0.372874	Adgb	1	4445027	4560789	-	7023	protein_coding	androglobin [Source:RGD Symbol;Acc:1564259]	Peptidase_C2
ENSRNOG00000037436	0.241575	0.226832	0.160243	0.176472	0.410488	0.550371	0.298537	0.596573	Macc1	6	147315328	147394269	+	4796	protein_coding	metastasis associated in colon cancer 1 [Source:RGD Symbol;Acc:1309838]	-
ENSRNOG00000017386	3.42576	5.66138	1.59068	7.98178	11.581	13.7969	10.3207	9.37767	Il11	1	72635267	72643255	+	1691	protein_coding	interleukin 11 [Source:RGD Symbol;Acc:621475]	-
ENSRNOG00000045760	0.343307	0.167625	0.493405	0.171592	0.159655	17.2526	6.29047	0.336247	Ebna1bp2	5	137670123	137674802	+	1298	protein_coding	EBNA1 binding protein 2 [Source:RGD Symbol;Acc:1305762]	-
ENSRNOG00000053147	0.344032	0.154718	0.156141	0.144804	3.3893	0.380587	5.3619	0.157641	AC141521.2	20	5779066	5785728	-	2461	lincRNA	-	-
ENSRNOG00000014791	10.7771	4.92031	6.02856	4.34626	4.35469	2.18548	3.8261	2.34566	Peg3	1	70222964	70237443	+	8435	protein_coding	paternally expressed 3 [Source:RGD Symbol;Acc:2323590]	-
ENSRNOG00000006280	6.73833	5.80989	3.59323	3.62189	15.4817	8.57098	8.60317	32.9988	Pcsk9	5	126031368	126053726	-	3333	protein_coding	proprotein convertase subtilisin/kexin type 9 [Source:RGD Symbol;Acc:728909]	Peptidase_S8
ENSRNOG00000031136	1.72153	1.75118	2.03012	1.51132	0.718485	0.548252	1.42789	0.420332	Ntng1	2	212696624	212852870	-	4038	protein_coding	netrin G1 [Source:RGD Symbol;Acc:1563465]	Laminin_EGF
novel.1164	0.0124769	0.00761505	0.0268979	0.0436534	0.130553	0.0476818	0.487571	0.0543125	-	Y	636304	703934	-	7143	-	- && P21414.1 RecName: Full=Pol polyprotein; Contains: RecName: Full=Protease; Contains: RecName: Full=Reverse transcriptase/ribonuclease H; Short=RT; Contains: RecName: Full=Integrase; Short=IN && PF02093:Gag P30 core shell protein|PF00075:RNase H|PF00665:Integrase core domain	Gag_p30
ENSRNOG00000011174	0.442661	0.360227	0.0530165	0.147501	3.13078	0.599136	0.896947	0.762741	Fpr1	1	59765835	59767042	+	1208	protein_coding	formyl peptide receptor 1 [Source:RGD Symbol;Acc:1310883]	7tm_1
novel.766	1.34691	0.878541	1.75848	1.94256	4.43487	1.83694	5.74113	2.10358	-	4	10195683	10200016	-	4334	-	- && P03355.4 RecName: Full=Gag-Pol polyprotein; Short=Pr180gag-pol; Contains: RecName: Full=Matrix protein p15; Short=MA; Contains: RecName: Full=RNA-binding phosphoprotein p12; AltName: Full=pp12; Contains: RecName: Full=Capsid protein p30; Short=CA; Contains: RecName: Full=Nucleocapsid protein p10; Short=NC-pol; Contains: RecName: Full=Protease p14; Short=PR; Contains: RecName: Full=Reverse tr…	-
ENSRNOG00000028077	0.437829	0.326603	0.372891	0.283676	0.0942647	0.046478	0.211227	0.150001	Cfap44	11	61162628	61234944	-	5496	protein_coding	cilia and flagella associated protein 44 [Source:RGD Symbol;Acc:1559942]	-
ENSRNOG00000019057	1.12395	1.33968	1.52033	1.20285	0.245972	0.656926	0.757861	0.76267	Prkcq	17	70971915	71105286	-	3370	protein_coding	protein kinase C, theta [Source:RGD Symbol;Acc:620968]	Pkinase
ENSRNOG00000017922	3.24082	4.14433	5.10134	2.58401	2.06335	0.884652	2.37877	1.17562	Tpbgl	1	164589408	164590562	-	1155	protein_coding	trophoblast glycoprotein-like [Source:RGD Symbol;Acc:1596774]	-
ENSRNOG00000048053	9.83513	7.64727	5.76057	10.8417	30.8968	15.7359	12.2847	11.9861	Rn60_10_0701.2	10	70398995	70400317	+	1323	transcribed_processed_pseudogene	-	AAA_4
ENSRNOG00000019346	0.230817	0.215456	0.0780548	0.42075	0.299924	0.33727	3.76121	0.930878	Tmco3	16	81549204	81583916	-	3282	protein_coding	transmembrane and coiled-coil domains 3 [Source:RGD Symbol;Acc:1306586]	Na_H_Exchanger
ENSRNOG00000027380	1.75646	3.93565	3.59642	1.34694	0.41961	0.160916	1.21189	1.15213	Upk1b	11	64522130	64553228	+	1852	protein_coding	uroplakin 1B [Source:RGD Symbol;Acc:1307806]	Tetraspannin
ENSRNOG00000059199	0.225057	0.686796	1.13209	3.03717	0	0.10751	0.0977193	0	AABR07065705.3	6	139746888	139747737	-	396	protein_coding	Uncharacterized protein [Source:UniProtKB/TrEMBL;Acc:M0R743]	V-set
novel.941	0.102158	0	0.0293645	0.0408484	0.475084	0.0390407	1.50813	0.155644	-	7	86543126	86580251	+	2181	-	- && Q9TTC1.1 RecName: Full=Pro-Pol polyprotein; AltName: Full=Pr125Pol; Contains: RecName: Full=Protease/Reverse transcriptase/ribonuclease H; AltName: Full=p87Pro-RT-RNaseH; Contains: RecName: Full=Integrase; Short=IN; AltName: Full=p42In && -	-
ENSRNOG00000043083	5.51711	4.24793	6.22141	4.0727	13.9141	8.35259	5.45441	20.8756	Krtap13-2	11	28739219	28739743	+	525	protein_coding	keratin associated protein 13-2 [Source:RGD Symbol;Acc:1559597]	-
ENSRNOG00000048875	1.23677	1.32669	1.23887	1.42365	0.522872	0.393871	0.650914	0.77493	Znrf4	9	10535340	10536528	+	1189	protein_coding	zinc and ring finger 4 [Source:RGD Symbol;Acc:1563631]	-
ENSRNOG00000003737	6.33098	9.51764	9.83327	13.4124	13.2232	14.5167	17.1493	38.1234	Best2	19	26122881	26129619	-	2006	protein_coding	bestrophin 2 [Source:RGD Symbol;Acc:1305377]	-
ENSRNOG00000005724	0.5791	1.10226	0.606584	1.56006	3.57178	1.49102	1.85813	1.94404	Map3k7	5	47186558	47244416	+	4540	protein_coding	mitogen activated protein kinase kinase kinase 7 [Source:RGD Symbol;Acc:1309438]	Pkinase_Tyr
ENSRNOG00000020563	11.9466	19.2958	14.232	8.26424	8.18575	4.73043	8.75709	3.26261	Cma1	15	34601037	34603819	-	981	protein_coding	chymase 1, mast cell [Source:RGD Symbol;Acc:2365]	Trypsin
novel.392	4.41124	4.68558	3.80393	1.91858	2.73526	0.768962	1.58605	0.875896	-	15	41600518	41608575	-	2879	-	- && - && -	-
ENSRNOG00000030776	2.35566	0.186373	0.282132	3.90288	0.380381	0.270906	0.322	0.213631	Sytl2	1	154579949	154599430	+	2043	protein_coding	synaptotagmin-like 2 [Source:RGD Symbol;Acc:1307647]	C2
ENSRNOG00000018311	0.585398	1.86222	0.790351	6.82719	0.536228	0.627083	0.431334	0.810812	Cd19	1	197815413	197821936	-	2512	protein_coding	CD19 molecule [Source:RGD Symbol;Acc:1309086]	-
ENSRNOG00000010899	0.172606	0.526736	0.372108	0.603905	0.0668921	0.109939	0.0749455	0.0939205	Bfsp2	8	111908614	111965889	-	1549	protein_coding	beaded filament structural protein 2, phakinin [Source:RGD Symbol;Acc:1591927]	Filament
ENSRNOG00000014269	12.0271	8.90763	3.49596	7.56491	37.982	16.9133	11.1778	13.6769	Cxcr2	9	81427730	81434102	+	1319	protein_coding	chemokine (C-X-C motif) receptor 2 [Source:RGD Symbol;Acc:2906]	7tm_1
ENSRNOG00000006930	0.797463	1.23892	1.31978	1.232	0.505717	0.369404	0.734485	0.49967	Casq1	13	90592681	90602365	-	1844	protein_coding	calsequestrin 1 (fast-twitch, skeletal muscle) [Source:RGD Symbol;Acc:1586677]	Calsequestrin
ENSRNOG00000017223	0.336667	0.312327	0.232254	0.242313	0.56364	0.476045	0.537944	0.996558	Plg	1	48521772	48563776	-	3309	protein_coding	plasminogen [Source:RGD Symbol;Acc:619893]	Trypsin
ENSRNOG00000005214	34.7805	13.6301	11.7389	19.0376	152.443	34.7308	60.64	44.3087	Plek	14	100151210	100217913	-	2155	protein_coding	pleckstrin [Source:RGD Symbol;Acc:1308269]	PH
ENSRNOG00000000195	4.57242	2.18402	5.07152	2.09659	1.02853	1.59545	2.17524	1.82814	Vwa5a	8	42443442	42466907	+	4483	protein_coding	von Willebrand factor A domain containing 5A [Source:RGD Symbol;Acc:735145]	-
ENSRNOG00000008478	4.02455	3.26115	2.43672	2.39674	17.8998	4.25411	4.4021	15.4317	Mmp13	8	5522739	5533018	+	2602	protein_coding	matrix metallopeptidase 13 [Source:RGD Symbol;Acc:620196]	Hemopexin
ENSRNOG00000018054	3.96758	8.16818	3.87243	7.9323	17.2808	12.7297	15.5816	6.1222	F2rl2	2	26240385	26245533	+	1505	protein_coding	coagulation factor II (thrombin) receptor-like 2 [Source:RGD Symbol;Acc:620871]	7tm_1
ENSRNOG00000013389	3.97251	3.26787	3.59937	3.36679	2.40967	1.32012	1.72486	0.845831	Rgs7bp	2	35077504	35104963	-	516	protein_coding	regulator of G-protein signaling 7 binding protein [Source:RGD Symbol;Acc:1309360]	-
ENSRNOG00000021090	2.04168	1.75587	2.11183	1.6544	0.8272	0.694541	1.55808	0.488141	Pygm	1	221756286	221771143	+	2881	protein_coding	phosphorylase, glycogen, muscle [Source:RGD Symbol;Acc:3461]	-
ENSRNOG00000012337	0.620257	0.816508	0.786566	0.607876	0.49489	0.290488	0.390771	0.225001	Pde1c	4	86359820	86630543	-	3664	protein_coding	phosphodiesterase 1C [Source:RGD Symbol;Acc:68332]	-
ENSRNOG00000004575	13.1021	4.61838	3.37338	16.9496	72.2134	19.7473	70.853	20.6634	Il1a	3	121825412	121836086	-	1272	protein_coding	interleukin 1 alpha [Source:RGD Symbol;Acc:2890]	-
ENSRNOG00000050708	8.48786	20.9066	31.8041	44.5452	8.63465	13.1776	11.846	6.76281	AABR07065823.2	6	142903147	142903440	-	294	protein_coding	Uncharacterized protein [Source:UniProtKB/TrEMBL;Acc:M0R9U2]	-
ENSRNOG00000051046	3.41706	1.78761	2.20496	3.83409	14.1073	2.86491	10.3555	5.0088	Rn60_10_0706.2	10	70870239	70871017	+	639	antisense	-	-
ENSRNOG00000060746	14.066	7.96684	1.61727	16.3107	0.130828	1.18261	2.24754	4.04119	AABR07060994.1	4	102351036	102351819	+	396	protein_coding	-	V-set
ENSRNOG00000009209	0.143426	0.0269345	0.17442	0.132345	0	0.0210814	0.0191616	0	Slitrk1	15	93303382	93307420	-	4039	protein_coding	SLIT and NTRK-like family, member 1 [Source:RGD Symbol;Acc:1308858]	-
ENSRNOG00000056322	1.45674	0.592729	0.805247	0.821454	0.521119	0.142746	0.227056	0.203245	AABR07071969.1	1	178595805	178608096	-	1193	lincRNA	-	-
ENSRNOG00000054702	0.488736	0.526396	1.19824	0.0862165	0.0668489	0	0	0.156433	AABR07068198.2	9	89928139	89930396	+	1550	lincRNA	-	-
ENSRNOG00000037435	0.223394	0.272689	0.304167	0.223314	0.0273393	0.0224664	0.0612615	0.153544	Tmem196	6	147876237	147940226	+	3790	protein_coding	transmembrane protein 196 [Source:RGD Symbol;Acc:1562527]	-
ENSRNOG00000011136	0.879788	0.483266	0.790276	1.12132	0.153429	0.357234	0.401103	0.35904	Osr2	7	74047814	74055256	+	2026	protein_coding	odd-skipped related transciption factor 2 [Source:RGD Symbol;Acc:1305812]	-
ENSRNOG00000019822	28.5535	31.1721	17.2426	22.2726	95.6055	35.3036	45.0967	30.0292	Gadd45b	7	11646269	11648322	-	1300	protein_coding	growth arrest and DNA-damage-inducible, beta [Source:RGD Symbol;Acc:1309080]	-
ENSRNOG00000002365	75.2817	55.3048	85.6831	37.1716	25.3419	8.10302	35.698	10.6429	Itm2a	X	78490866	78496847	-	1613	protein_coding	integral membrane protein 2A [Source:RGD Symbol;Acc:1559423]	-
ENSRNOG00000030547	0.866911	0.705471	1.14569	0.996091	0.440228	0.266563	0.718211	0.260256	Dpp6	4	4021008	4473307	-	4472	protein_coding	dipeptidylpeptidase 6 [Source:RGD Symbol;Acc:68402]	-
ENSRNOG00000029293	2.80099	1.86495	2.80574	1.52726	17.368	4.37903	0.810791	17.8274	LOC100363287	11	28724341	28724865	+	525	protein_coding	RIKEN cDNA 2310034C09-like [Source:RGD Symbol;Acc:2323353]	-
ENSRNOG00000009907	5.18664	3.43308	1.88982	3.15833	28.7279	8.79395	6.91468	6.20091	Mmp8	8	5768811	5778702	+	2440	protein_coding	matrix metallopeptidase 8 [Source:RGD Symbol;Acc:631408]	Hemopexin
ENSRNOG00000017273	2.58176	2.01694	1.70685	2.89053	1.38074	1.28264	0.941638	0.674312	RGD1563917	9	92753957	92775816	-	863	protein_coding	similar to Nuclear autoantigen Sp-100 (Speckled 100 kDa) [Source:RGD Symbol;Acc:1563917]	Sp100
ENSRNOG00000055958	0.20291	0.247685	0.307826	0.225374	0.117954	0.0753901	0.0881031	0.0122677	AABR07007584.3	2	20315411	20326414	+	3953	lincRNA	-	-
ENSRNOG00000032991	1.41137	1.00658	0.501412	0.871881	5.10704	1.83325	1.59745	1.48417	Rufy4	9	81402124	81421990	+	2810	protein_coding	RUN and FYVE domain containing 4 [Source:RGD Symbol;Acc:1560678]	RUN
novel.831	0.304562	0.325297	0.465078	0.190283	1.30571	0.472841	0.330601	3.23157	-	5	70203275	70212826	-	2341	-	- && - && -	-
ENSRNOG00000047225	103.132	1.95737	3.15368	89.7653	5.78914	2.9834	3.44461	3.94935	Tma7	8	117815725	117820413	-	528	protein_coding	translational machinery associated 7 homolog [Source:RGD Symbol;Acc:1584795]	-
ENSRNOG00000054957	3.97955	1.74166	9.68123	3.54149	0.609372	0.102007	1.55934	0.90841	Sfrp4	17	47297489	47394328	-	4591	protein_coding	secreted frizzled-related protein 4 [Source:RGD Symbol;Acc:621075]	Fz
ENSRNOG00000019118	1.54814	0.45967	0.300676	0.181248	0.113507	0.0666258	0.133229	0.242851	Slc13a3	3	162084315	162147393	-	3195	protein_coding	solute carrier family 13 (sodium-dependent dicarboxylate transporter), member 3 [Source:RGD Symbol;Acc:628786]	Na_sulph_symp
ENSRNOG00000010977	30.2633	28.9526	53.1403	28.7523	6.73648	5.73493	23.9276	9.57184	Igfbp6	7	143749221	143754054	+	1069	protein_coding	insulin-like growth factor binding protein 6 [Source:RGD Symbol;Acc:2877]	-
ENSRNOG00000038598	6.8264	3.74202	2.3619	5.08636	15.1382	7.60895	4.52835	16.7151	AABR07032503.1	18	68925186	68934953	-	1410	protein_coding	Uncharacterized protein [Source:UniProtKB/TrEMBL;Acc:F1LVA4]	-
ENSRNOG00000055581	2.36426	1.00382	1.1819	1.4386	8.18649	2.99539	1.87459	3.85941	Tarm1	1	64241865	64254564	+	867	protein_coding	T cell-interacting, activating receptor on myeloid cells 1 [Source:MGI Symbol;Acc:MGI:2442280]	-
ENSRNOG00000017130	0.391793	0.805468	0.800179	0.288585	0.11987	0.275814	0.0537208	0.179525	Rhd	5	153197459	153232687	+	2161	protein_coding	Rh blood group, D antigen [Source:RGD Symbol;Acc:620451]	Ammonium_transp
ENSRNOG00000000335	0.752724	0.367529	0.360608	0.326063	3.90893	0.958871	0.915128	0.709939	Ermap	5	138227855	138239306	-	1776	protein_coding	erythroblast membrane-associated protein [Source:RGD Symbol;Acc:1309996]	SPRY
ENSRNOG00000008668	0.295108	0.420265	0.318099	0.270418	0.0285916	0.093982	0.128135	0.0267629	Vsig8	13	90943255	90951443	+	1812	protein_coding	V-set and immunoglobulin domain containing 8 [Source:RGD Symbol;Acc:1562464]	V-set
ENSRNOG00000017800	0.638349	1.244	0.659915	0.458998	0.325508	0.363788	0.408461	0.182813	Foxc1	17	33947506	33951484	-	3979	protein_coding	forkhead box C1 [Source:RGD Symbol;Acc:1589718]	Fork_head
ENSRNOG00000053404	0.244506	2.23845	1.84489	0.67215	0.142134	0.233601	0.371575	0.133043	AC108546.1	8	62193705	62215293	-	729	protein_coding	-	Flavoprotein

## Sheet: Gene Ontology analysis data
Category	GOID	Description	GeneRatio	BgRatio	pvalue	padj	geneID	geneName	Count
BP	GO:0006955	immune response	4/1937	100/5733	0.00370131	0.166502	ENSRNOG00000004089/ENSRNOG00000028548/ENSRNOG00000022110/ENSRNOG00000031162	Enpp2/Ccl9/Gcsam/Ccl24	4
BP	GO:0002376	immune system process	4/1937	106/5733	0.0045617	0.166502	ENSRNOG00000004089/ENSRNOG00000028548/ENSRNOG00000022110/ENSRNOG00000031162	Enpp2/Ccl9/Gcsam/Ccl24	4
BP	GO:0006508	proteolysis	7/1937	434/5733	0.0191505	0.375798	ENSRNOG00000021155/ENSRNOG00000008947/ENSRNOG00000009636/ENSRNOG00000004882/ENSRNOG00000053494/ENSRNOG00000020563/ENSRNOG00000030547	Ctsk/Cpz/Scrn1/Capn6/Mcpt1/Cma1/Dpp6	7
BP	GO:0015908	fatty acid transport	1/1937	11/5733	0.0688035	0.375798	ENSRNOG00000016826	Pla2g2d	1
BP	GO:0015909	long-chain fatty acid transport	1/1937	11/5733	0.0688035	0.375798	ENSRNOG00000016826	Pla2g2d	1
BP	GO:0032309	icosanoid secretion	1/1937	11/5733	0.0688035	0.375798	ENSRNOG00000016826	Pla2g2d	1
BP	GO:0046717	acid secretion	1/1937	11/5733	0.0688035	0.375798	ENSRNOG00000016826	Pla2g2d	1
BP	GO:0050482	arachidonic acid secretion	1/1937	11/5733	0.0688035	0.375798	ENSRNOG00000016826	Pla2g2d	1
BP	GO:0071715	icosanoid transport	1/1937	11/5733	0.0688035	0.375798	ENSRNOG00000016826	Pla2g2d	1
BP	GO:1901571	fatty acid derivative transport	1/1937	11/5733	0.0688035	0.375798	ENSRNOG00000016826	Pla2g2d	1
BP	GO:1903963	arachidonate transport	1/1937	11/5733	0.0688035	0.375798	ENSRNOG00000016826	Pla2g2d	1
BP	GO:0048584	positive regulation of response to stimulus	1/1937	12/5733	0.0748249	0.375798	ENSRNOG00000022110	Gcsam	1
BP	GO:0032879	regulation of localization	1/1937	13/5733	0.0808084	0.375798	ENSRNOG00000022110	Gcsam	1
BP	GO:0007166	cell surface receptor signaling pathway	2/1937	76/5733	0.0857929	0.375798	ENSRNOG00000022110/ENSRNOG00000008168	Gcsam/Wnt5b	2
BP	GO:0006310	DNA recombination	1/1937	14/5733	0.0867542	0.375798	ENSRNOG00000047206	LOC100911727	1
BP	GO:0015718	monocarboxylic acid transport	1/1937	15/5733	0.0926626	0.375798	ENSRNOG00000016826	Pla2g2d	1
BP	GO:0015849	organic acid transport	1/1937	15/5733	0.0926626	0.375798	ENSRNOG00000016826	Pla2g2d	1
BP	GO:0046942	carboxylic acid transport	1/1937	15/5733	0.0926626	0.375798	ENSRNOG00000016826	Pla2g2d	1
BP	GO:0071495	cellular response to endogenous stimulus	1/1937	19/5733	0.115926	0.389173	ENSRNOG00000005639	Ar	1
BP	GO:0009719	response to endogenous stimulus	1/1937	20/5733	0.121651	0.389173	ENSRNOG00000005639	Ar	1
BP	GO:0015711	organic anion transport	1/1937	21/5733	0.12734	0.389173	ENSRNOG00000016826	Pla2g2d	1
BP	GO:0070887	cellular response to chemical stimulus	1/1937	21/5733	0.12734	0.389173	ENSRNOG00000005639	Ar	1
BP	GO:0071310	cellular response to organic substance	1/1937	21/5733	0.12734	0.389173	ENSRNOG00000005639	Ar	1
BP	GO:0016055	Wnt signaling pathway	1/1937	23/5733	0.13861	0.389173	ENSRNOG00000008168	Wnt5b	1
BP	GO:0198738	cell-cell signaling by wnt	1/1937	23/5733	0.13861	0.389173	ENSRNOG00000008168	Wnt5b	1
BP	GO:1905114	cell surface receptor signaling pathway involved in cell-cell signaling	1/1937	23/5733	0.13861	0.389173	ENSRNOG00000008168	Wnt5b	1
BP	GO:0032501	multicellular organismal process	2/1937	105/5733	0.146649	0.390388	ENSRNOG00000008168/ENSRNOG00000002158	Wnt5b/Ibsp	2
BP	GO:0010033	response to organic substance	1/1937	25/5733	0.149738	0.390388	ENSRNOG00000005639	Ar	1
BP	GO:0007267	cell-cell signaling	1/1937	27/5733	0.160726	0.404342	ENSRNOG00000008168	Wnt5b	1
BP	GO:0006814	sodium ion transport	1/1937	28/5733	0.166168	0.404342	ENSRNOG00000019118	Slc13a3	1
BP	GO:0046903	secretion	1/1937	33/5733	0.192868	0.453812	ENSRNOG00000016826	Pla2g2d	1
BP	GO:0006811	ion transport	4/1937	359/5733	0.198931	0.453812	ENSRNOG00000016826/ENSRNOG00000013781/ENSRNOG00000019118/ENSRNOG00000017130	Pla2g2d/Kcnq5/Slc13a3/Rhd	4
BP	GO:0006869	lipid transport	1/1937	38/5733	0.218736	0.469638	ENSRNOG00000016826	Pla2g2d	1
BP	GO:0042221	response to chemical	1/1937	38/5733	0.218736	0.469638	ENSRNOG00000005639	Ar	1
BP	GO:0010876	lipid localization	1/1937	40/5733	0.228855	0.477326	ENSRNOG00000016826	Pla2g2d	1
BP	GO:0007155	cell adhesion	2/1937	151/5733	0.254661	0.496505	ENSRNOG00000002158/ENSRNOG00000011585	Ibsp/Fat3	2
BP	GO:0022610	biological adhesion	2/1937	151/5733	0.254661	0.496505	ENSRNOG00000002158/ENSRNOG00000011585	Ibsp/Fat3	2
BP	GO:0006470	protein dephosphorylation	1/1937	46/5733	0.258455	0.496505	ENSRNOG00000005277	Ptprv	1
BP	GO:0048518	positive regulation of biological process	1/1937	53/5733	0.291591	0.52658	ENSRNOG00000022110	Gcsam	1
BP	GO:0006812	cation transport	2/1937	168/5733	0.295702	0.52658	ENSRNOG00000019118/ENSRNOG00000017130	Slc13a3/Rhd	2
BP	GO:0007186	G-protein-coupled receptor signaling pathway	4/1937	427/5733	0.29575	0.52658	ENSRNOG00000014375/ENSRNOG00000026953/ENSRNOG00000032970/ENSRNOG00000002428	Adgrb2/Gpr88/Gpr174/Lpar4	4
BP	GO:0006644	phospholipid metabolic process	1/1937	57/5733	0.309875	0.538593	ENSRNOG00000016826	Pla2g2d	1
BP	GO:0006820	anion transport	1/1937	59/5733	0.318844	0.541293	ENSRNOG00000016826	Pla2g2d	1
BP	GO:0006281	DNA repair	1/1937	63/5733	0.336443	0.558189	ENSRNOG00000047206	LOC100911727	1
BP	GO:0006928	movement of cell or subcellular component	1/1937	66/5733	0.349351	0.566725	ENSRNOG00000022110	Gcsam	1
BP	GO:0007275	multicellular organism development	1/1937	69/5733	0.362014	0.574501	ENSRNOG00000008168	Wnt5b	1
BP	GO:0006974	cellular response to DNA damage stimulus	1/1937	73/5733	0.378527	0.581854	ENSRNOG00000047206	LOC100911727	1
BP	GO:0033554	cellular response to stress	1/1937	74/5733	0.382589	0.581854	ENSRNOG00000047206	LOC100911727	1
BP	GO:0048856	anatomical structure development	1/1937	79/5733	0.402518	0.585499	ENSRNOG00000008168	Wnt5b	1
BP	GO:0032502	developmental process	1/1937	81/5733	0.410313	0.585499	ENSRNOG00000008168	Wnt5b	1
BP	GO:0015672	monovalent inorganic cation transport	1/1937	85/5733	0.425607	0.585499	ENSRNOG00000019118	Slc13a3	1
BP	GO:0044255	cellular lipid metabolic process	1/1937	85/5733	0.425607	0.585499	ENSRNOG00000016826	Pla2g2d	1
BP	GO:0016311	dephosphorylation	1/1937	87/5733	0.433109	0.585499	ENSRNOG00000005277	Ptprv	1
BP	GO:0030001	metal ion transport	1/1937	87/5733	0.433109	0.585499	ENSRNOG00000019118	Slc13a3	1
BP	GO:0007156	homophilic cell adhesion via plasma membrane adhesion molecules	1/1937	98/5733	0.472695	0.609815	ENSRNOG00000011585	Fat3	1
BP	GO:0098742	cell-cell adhesion via plasma-membrane adhesion molecules	1/1937	98/5733	0.472695	0.609815	ENSRNOG00000011585	Fat3	1
BP	GO:0098609	cell-cell adhesion	1/1937	99/5733	0.476157	0.609815	ENSRNOG00000011585	Fat3	1
BP	GO:0006950	response to stress	1/1937	115/5733	0.528637	0.665354	ENSRNOG00000047206	LOC100911727	1
BP	GO:0006259	DNA metabolic process	1/1937	126/5733	0.561711	0.681973	ENSRNOG00000047206	LOC100911727	1
BP	GO:0005975	carbohydrate metabolic process	1/1937	130/5733	0.573169	0.681973	ENSRNOG00000021090	Pygm	1
BP	GO:0009966	regulation of signal transduction	1/1937	136/5733	0.589812	0.681973	ENSRNOG00000022110	Gcsam	1
BP	GO:0010646	regulation of cell communication	1/1937	136/5733	0.589812	0.681973	ENSRNOG00000022110	Gcsam	1
BP	GO:0023051	regulation of signaling	1/1937	137/5733	0.592523	0.681973	ENSRNOG00000022110	Gcsam	1
BP	GO:0071705	nitrogen compound transport	1/1937	139/5733	0.597894	0.681973	ENSRNOG00000017130	Rhd	1
BP	GO:0048583	regulation of response to stimulus	1/1937	145/5733	0.613597	0.689117	ENSRNOG00000022110	Gcsam	1
BP	GO:0006629	lipid metabolic process	1/1937	160/5733	0.65029	0.708525	ENSRNOG00000016826	Pla2g2d	1
BP	GO:0019637	organophosphate metabolic process	1/1937	160/5733	0.65029	0.708525	ENSRNOG00000016826	Pla2g2d	1
BP	GO:0033036	macromolecule localization	1/1937	166/5733	0.663998	0.712821	ENSRNOG00000016826	Pla2g2d	1
BP	GO:0071702	organic substance transport	1/1937	176/5733	0.68569	0.72544	ENSRNOG00000016826	Pla2g2d	1
BP	GO:0055114	oxidation-reduction process	2/1937	389/5733	0.726602	0.757742	ENSRNOG00000012281/ENSRNOG00000040287	Adh6a/Cyp1b1	2
BP	GO:0055085	transmembrane transport	2/1937	423/5733	0.769403	0.791076	ENSRNOG00000013781/ENSRNOG00000019118	Kcnq5/Slc13a3	2
BP	GO:0006468	protein phosphorylation	2/1937	483/5733	0.831244	0.835406	ENSRNOG00000009371/ENSRNOG00000019057	LOC100909750/Prkcq	2
BP	GO:0035556	intracellular signal transduction	1/1937	272/5733	0.835406	0.835406	ENSRNOG00000019057	Prkcq	1
CC	GO:0005576	extracellular region	7/2025	263/3630	0.00149517	0.0104662	ENSRNOG00000004517/ENSRNOG00000028548/ENSRNOG00000008168/ENSRNOG00000031162/ENSRNOG00000002158/ENSRNOG00000002831/ENSRNOG00000010977	Igf1/Ccl9/Wnt5b/Ccl24/Ibsp/Wfikkn2/Igfbp6	7
CC	GO:0098797	plasma membrane protein complex	1/1937	46/3630	0.273774	0.570738	ENSRNOG00000014603	Sgcg	1
CC	GO:0044459	plasma membrane part	1/1937	56/3630	0.322931	0.570738	ENSRNOG00000014603	Sgcg	1
CC	GO:0005886	plasma membrane	1/1937	65/3630	0.364427	0.570738	ENSRNOG00000014603	Sgcg	1
CC	GO:0071944	cell periphery	1/1937	75/3630	0.40767	0.570738	ENSRNOG00000014603	Sgcg	1
CC	GO:0098796	membrane protein complex	1/1937	150/3630	0.653055	0.662645	ENSRNOG00000014603	Sgcg	1
CC	GO:0005634	nucleus	3/2025	481/3630	0.662645	0.662645	ENSRNOG00000005639/ENSRNOG00000013074/ENSRNOG00000017273	Ar/Wt1/RGD1563917	3
MF	GO:0005102	signaling receptor binding	6/1964	230/9324	0.00479885	0.174445	ENSRNOG00000004517/ENSRNOG00000028548/ENSRNOG00000009867/ENSRNOG00000008168/ENSRNOG00000011946/ENSRNOG00000031162	Igf1/Ccl9/Tgfb3/Wnt5b/Ptn/Ccl24	6
MF	GO:0030545	receptor regulator activity	5/1964	166/9324	0.00550879	0.174445	ENSRNOG00000004517/ENSRNOG00000028548/ENSRNOG00000009867/ENSRNOG00000011946/ENSRNOG00000031162	Igf1/Ccl9/Tgfb3/Ptn/Ccl24	5
MF	GO:0048018	receptor ligand activity	5/1964	166/9324	0.00550879	0.174445	ENSRNOG00000004517/ENSRNOG00000028548/ENSRNOG00000009867/ENSRNOG00000011946/ENSRNOG00000031162	Igf1/Ccl9/Tgfb3/Ptn/Ccl24	5
MF	GO:0008009	chemokine activity	2/1964	27/9324	0.0145781	0.264655	ENSRNOG00000028548/ENSRNOG00000031162	Ccl9/Ccl24	2
MF	GO:0042379	chemokine receptor binding	2/1964	27/9324	0.0145781	0.264655	ENSRNOG00000028548/ENSRNOG00000031162	Ccl9/Ccl24	2
MF	GO:0001664	G protein-coupled receptor binding	2/1964	29/9324	0.0167151	0.264655	ENSRNOG00000028548/ENSRNOG00000031162	Ccl9/Ccl24	2
MF	GO:0070011	peptidase activity, acting on L-amino acid peptides	7/1964	420/9324	0.0243546	0.300648	ENSRNOG00000021155/ENSRNOG00000008947/ENSRNOG00000009636/ENSRNOG00000004882/ENSRNOG00000053494/ENSRNOG00000020563/ENSRNOG00000030547	Ctsk/Cpz/Scrn1/Capn6/Mcpt1/Cma1/Dpp6	7
MF	GO:0008238	exopeptidase activity	2/1964	38/9324	0.0278247	0.300648	ENSRNOG00000008947/ENSRNOG00000009636	Cpz/Scrn1	2
MF	GO:0008233	peptidase activity	7/1964	434/9324	0.0284825	0.300648	ENSRNOG00000021155/ENSRNOG00000008947/ENSRNOG00000009636/ENSRNOG00000004882/ENSRNOG00000053494/ENSRNOG00000020563/ENSRNOG00000030547	Ctsk/Cpz/Scrn1/Capn6/Mcpt1/Cma1/Dpp6	7
MF	GO:0005125	cytokine activity	2/1964	47/9324	0.0411408	0.390838	ENSRNOG00000028548/ENSRNOG00000031162	Ccl9/Ccl24	2
MF	GO:0005126	cytokine receptor binding	2/1964	60/9324	0.0636743	0.445722	ENSRNOG00000028548/ENSRNOG00000031162	Ccl9/Ccl24	2
MF	GO:0098772	molecular function regulator	6/1964	429/9324	0.073042	0.445722	ENSRNOG00000004517/ENSRNOG00000028548/ENSRNOG00000009867/ENSRNOG00000011946/ENSRNOG00000031162/ENSRNOG00000002831	Igf1/Ccl9/Tgfb3/Ptn/Ccl24/Wfikkn2	6
MF	GO:0008236	serine-type peptidase activity	3/1964	143/9324	0.0748714	0.445722	ENSRNOG00000053494/ENSRNOG00000020563/ENSRNOG00000030547	Mcpt1/Cma1/Dpp6	3
MF	GO:0017171	serine hydrolase activity	3/1964	143/9324	0.0748714	0.445722	ENSRNOG00000053494/ENSRNOG00000020563/ENSRNOG00000030547	Mcpt1/Cma1/Dpp6	3
MF	GO:0004623	phospholipase A2 activity	1/1964	12/9324	0.0793737	0.445722	ENSRNOG00000016826	Pla2g2d	1
MF	GO:0004713	protein tyrosine kinase activity	1/1964	13/9324	0.085701	0.445722	ENSRNOG00000009371	LOC100909750	1
MF	GO:0008083	growth factor activity	2/1964	72/9324	0.0873226	0.445722	ENSRNOG00000009867/ENSRNOG00000011946	Tgfb3/Ptn	2
MF	GO:0004198	calcium-dependent cysteine-type endopeptidase activity	1/1964	14/9324	0.0919855	0.445722	ENSRNOG00000004882	Capn6	1
MF	GO:0001067	regulatory region nucleic acid binding	1/1964	16/9324	0.104427	0.445722	ENSRNOG00000061070	Irf4	1
MF	GO:0004197	cysteine-type endopeptidase activity	1/1964	16/9324	0.104427	0.445722	ENSRNOG00000004882	Capn6	1
MF	GO:0044212	transcription regulatory region DNA binding	1/1964	16/9324	0.104427	0.445722	ENSRNOG00000061070	Irf4	1
MF	GO:0005201	extracellular matrix structural constituent	1/1964	18/9324	0.116701	0.445722	ENSRNOG00000011292	Col1a2	1
MF	GO:0004181	metallocarboxypeptidase activity	1/1964	19/9324	0.122776	0.445722	ENSRNOG00000008947	Cpz	1
MF	GO:0004867	serine-type endopeptidase inhibitor activity	1/1964	19/9324	0.122776	0.445722	ENSRNOG00000002831	Wfikkn2	1
MF	GO:0005520	insulin-like growth factor binding	1/1964	19/9324	0.122776	0.445722	ENSRNOG00000010977	Igfbp6	1
MF	GO:0008235	metalloexopeptidase activity	1/1964	19/9324	0.122776	0.445722	ENSRNOG00000008947	Cpz	1
MF	GO:0019838	growth factor binding	1/1964	20/9324	0.128809	0.445722	ENSRNOG00000010977	Igfbp6	1
MF	GO:0004114	3',5'-cyclic-nucleotide phosphodiesterase activity	1/1964	21/9324	0.134802	0.445722	ENSRNOG00000012337	Pde1c	1
MF	GO:0004112	cyclic-nucleotide phosphodiesterase activity	1/1964	22/9324	0.140754	0.445722	ENSRNOG00000012337	Pde1c	1
MF	GO:0004180	carboxypeptidase activity	1/1964	22/9324	0.140754	0.445722	ENSRNOG00000008947	Cpz	1
MF	GO:0008234	cysteine-type peptidase activity	2/1964	102/9324	0.154894	0.474676	ENSRNOG00000021155/ENSRNOG00000004882	Ctsk/Capn6	2
MF	GO:0004930	G-protein-coupled receptor activity	4/1964	324/9324	0.182046	0.508641	ENSRNOG00000014375/ENSRNOG00000026953/ENSRNOG00000032970/ENSRNOG00000002428	Adgrb2/Gpr88/Gpr174/Lpar4	4
MF	GO:0004871	signal transducer activity	5/1964	442/9324	0.185795	0.508641	ENSRNOG00000014375/ENSRNOG00000005639/ENSRNOG00000026953/ENSRNOG00000032970/ENSRNOG00000002428	Adgrb2/Ar/Gpr88/Gpr174/Lpar4	5
MF	GO:0052689	carboxylic ester hydrolase activity	1/1964	30/9324	0.186942	0.508641	ENSRNOG00000016826	Pla2g2d	1
MF	GO:0004620	phospholipase activity	1/1964	32/9324	0.198102	0.508641	ENSRNOG00000016826	Pla2g2d	1
MF	GO:0005044	scavenger receptor activity	1/1964	32/9324	0.198102	0.508641	ENSRNOG00000004089	Enpp2	1
MF	GO:0038024	cargo receptor activity	1/1964	32/9324	0.198102	0.508641	ENSRNOG00000004089	Enpp2	1
MF	GO:0016298	lipase activity	1/1964	33/9324	0.203625	0.509063	ENSRNOG00000016826	Pla2g2d	1
MF	GO:0004252	serine-type endopeptidase activity	2/1964	130/9324	0.224269	0.54438	ENSRNOG00000053494/ENSRNOG00000020563	Mcpt1/Cma1	2
MF	GO:0043565	sequence-specific DNA binding	2/1964	132/9324	0.22934	0.54438	ENSRNOG00000005639/ENSRNOG00000017800	Ar/Foxc1	2
MF	GO:0050660	flavin adenine dinucleotide binding	1/1964	42/9324	0.251678	0.54438	ENSRNOG00000003709	Kmo	1
MF	GO:0004725	protein tyrosine phosphatase activity	1/1964	43/9324	0.256838	0.54438	ENSRNOG00000005277	Ptprv	1
MF	GO:0030246	carbohydrate binding	1/1964	45/9324	0.267053	0.54438	ENSRNOG00000004089	Enpp2	1
MF	GO:0140097	catalytic activity, acting on DNA	1/1964	46/9324	0.272108	0.54438	ENSRNOG00000047206	LOC100911727	1
MF	GO:0008081	phosphoric diester hydrolase activity	1/1964	47/9324	0.277129	0.54438	ENSRNOG00000012337	Pde1c	1
MF	GO:0004866	endopeptidase inhibitor activity	1/1964	48/9324	0.282116	0.54438	ENSRNOG00000002831	Wfikkn2	1
MF	GO:0005179	hormone activity	1/1964	48/9324	0.282116	0.54438	ENSRNOG00000004517	Igf1	1
MF	GO:0061135	endopeptidase regulator activity	1/1964	48/9324	0.282116	0.54438	ENSRNOG00000002831	Wfikkn2	1
MF	GO:0042578	phosphoric ester hydrolase activity	2/1964	153/9324	0.282886	0.54438	ENSRNOG00000005277/ENSRNOG00000012337	Ptprv/Pde1c	2
MF	GO:0016788	hydrolase activity, acting on ester bonds	3/1964	274/9324	0.290436	0.54438	ENSRNOG00000016826/ENSRNOG00000005277/ENSRNOG00000012337	Pla2g2d/Ptprv/Pde1c	3
MF	GO:0004175	endopeptidase activity	3/1964	277/9324	0.29609	0.54438	ENSRNOG00000004882/ENSRNOG00000053494/ENSRNOG00000020563	Capn6/Mcpt1/Cma1	3
MF	GO:0003700	DNA-binding transcription factor activity	3/1964	278/9324	0.297976	0.54438	ENSRNOG00000061070/ENSRNOG00000005639/ENSRNOG00000017800	Irf4/Ar/Foxc1	3
MF	GO:0030414	peptidase inhibitor activity	1/1964	57/9324	0.325501	0.572641	ENSRNOG00000002831	Wfikkn2	1
MF	GO:0061134	peptidase regulator activity	1/1964	57/9324	0.325501	0.572641	ENSRNOG00000002831	Wfikkn2	1
MF	GO:0004888	transmembrane signaling receptor activity	4/1964	424/9324	0.332068	0.573572	ENSRNOG00000014375/ENSRNOG00000026953/ENSRNOG00000032970/ENSRNOG00000002428	Adgrb2/Gpr88/Gpr174/Lpar4	4
MF	GO:0038023	signaling receptor activity	4/1964	436/9324	0.351008	0.585013	ENSRNOG00000014375/ENSRNOG00000026953/ENSRNOG00000032970/ENSRNOG00000002428	Adgrb2/Gpr88/Gpr174/Lpar4	4
MF	GO:0060089	molecular transducer activity	4/1964	436/9324	0.351008	0.585013	ENSRNOG00000014375/ENSRNOG00000026953/ENSRNOG00000032970/ENSRNOG00000002428	Adgrb2/Gpr88/Gpr174/Lpar4	4
MF	GO:0140110	transcription regulator activity	3/1964	323/9324	0.38304	0.627393	ENSRNOG00000061070/ENSRNOG00000005639/ENSRNOG00000017800	Irf4/Ar/Foxc1	3
MF	GO:0004857	enzyme inhibitor activity	1/1964	73/9324	0.396349	0.630228	ENSRNOG00000002831	Wfikkn2	1
MF	GO:0005509	calcium ion binding	3/1964	332/9324	0.399902	0.630228	ENSRNOG00000000156/ENSRNOG00000011585/ENSRNOG00000006930	Megf6/Fat3/Casq1	3
MF	GO:0004674	protein serine/threonine kinase activity	1/1964	75/9324	0.404672	0.630228	ENSRNOG00000019057	Prkcq	1
MF	GO:0016758	transferase activity, transferring hexosyl groups	1/1964	81/9324	0.428972	0.657296	ENSRNOG00000021090	Pygm	1
MF	GO:0016874	ligase activity	1/1964	83/9324	0.436853	0.658746	ENSRNOG00000047206	LOC100911727	1
MF	GO:0004721	phosphoprotein phosphatase activity	1/1964	85/9324	0.444627	0.659993	ENSRNOG00000005277	Ptprv	1
MF	GO:0005506	iron ion binding	1/1964	91/9324	0.46732	0.672657	ENSRNOG00000040287	Cyp1b1	1
MF	GO:0016705	oxidoreductase activity, acting on paired donors, with incorporation or reduction of molecular oxygen	1/1964	91/9324	0.46732	0.672657	ENSRNOG00000040287	Cyp1b1	1
MF	GO:0016887	ATPase activity	1/1964	94/9324	0.478321	0.678217	ENSRNOG00000059326	Abca9	1
MF	GO:0020037	heme binding	1/1964	99/9324	0.496162	0.692145	ENSRNOG00000040287	Cyp1b1	1
MF	GO:0016791	phosphatase activity	1/1964	101/9324	0.503129	0.692145	ENSRNOG00000005277	Ptprv	1
MF	GO:0046906	tetrapyrrole binding	1/1964	103/9324	0.510001	0.692145	ENSRNOG00000040287	Cyp1b1	1
MF	GO:0048037	cofactor binding	2/1964	251/9324	0.517605	0.692571	ENSRNOG00000003709/ENSRNOG00000040287	Kmo/Cyp1b1	2
MF	GO:0008289	lipid binding	1/1964	112/9324	0.539786	0.712218	ENSRNOG00000005639	Ar	1
MF	GO:0050662	coenzyme binding	1/1964	120/9324	0.564761	0.734962	ENSRNOG00000003709	Kmo	1
MF	GO:0008237	metallopeptidase activity	1/1964	123/9324	0.573778	0.736607	ENSRNOG00000008947	Cpz	1
MF	GO:0046914	transition metal ion binding	3/1964	478/9324	0.644444	0.814989	ENSRNOG00000008947/ENSRNOG00000005639/ENSRNOG00000040287	Cpz/Ar/Cyp1b1	3
MF	GO:0030234	enzyme regulator activity	1/1964	152/9324	0.651991	0.814989	ENSRNOG00000002831	Wfikkn2	1
MF	GO:0016757	transferase activity, transferring glycosyl groups	1/1964	156/9324	0.661604	0.816265	ENSRNOG00000021090	Pygm	1
MF	GO:0015075	ion transmembrane transporter activity	2/1964	339/9324	0.681897	0.830516	ENSRNOG00000013781/ENSRNOG00000017130	Kcnq5/Rhd	2
MF	GO:0008324	cation transmembrane transporter activity	1/1964	169/9324	0.691079	0.831044	ENSRNOG00000017130	Rhd	1
MF	GO:0008270	zinc ion binding	2/1964	352/9324	0.701957	0.833574	ENSRNOG00000008947/ENSRNOG00000005639	Cpz/Ar	2
MF	GO:0005216	ion channel activity	1/1964	185/9324	0.723904	0.838669	ENSRNOG00000013781	Kcnq5	1
MF	GO:0022838	substrate-specific channel activity	1/1964	185/9324	0.723904	0.838669	ENSRNOG00000013781	Kcnq5	1
MF	GO:0015267	channel activity	1/1964	195/9324	0.742649	0.839901	ENSRNOG00000013781	Kcnq5	1
MF	GO:0022803	passive transmembrane transporter activity	1/1964	195/9324	0.742649	0.839901	ENSRNOG00000013781	Kcnq5	1
MF	GO:0046983	protein dimerization activity	1/1964	213/9324	0.773287	0.864262	ENSRNOG00000025736	Tcf23	1
MF	GO:0003723	RNA binding	1/1964	237/9324	0.808615	0.893237	ENSRNOG00000031440	Nova1	1
MF	GO:0022857	transmembrane transporter activity	2/1964	472/9324	0.842178	0.91962	ENSRNOG00000013781/ENSRNOG00000017130	Kcnq5/Rhd	2
MF	GO:0004672	protein kinase activity	2/1964	487/9324	0.854789	0.922784	ENSRNOG00000009371/ENSRNOG00000019057	LOC100909750/Prkcq	2
MF	GO:0015318	inorganic molecular entity transmembrane transporter activity	1/1964	304/9324	0.881015	0.940409	ENSRNOG00000013781	Kcnq5	1
MF	GO:0005198	structural molecule activity	1/1964	325/9324	0.897558	0.947422	ENSRNOG00000011292	Col1a2	1
MF	GO:0016491	oxidoreductase activity	1/1964	394/9324	0.937514	0.953838	ENSRNOG00000040287	Cyp1b1	1
MF	GO:0017111	nucleoside-triphosphatase activity	1/1964	419/9324	0.94781	0.953838	ENSRNOG00000059326	Abca9	1
MF	GO:0016462	pyrophosphatase activity	1/1964	426/9324	0.950381	0.953838	ENSRNOG00000059326	Abca9	1
MF	GO:0016818	hydrolase activity, acting on acid anhydrides, in phosphorus-containing anhydrides	1/1964	430/9324	0.951793	0.953838	ENSRNOG00000059326	Abca9	1
MF	GO:0016817	hydrolase activity, acting on acid anhydrides	1/1964	436/9324	0.953838	0.953838	ENSRNOG00000059326	Abca9	1

## Sheet: Kyoto Encyclopedia of Genes and
KEGGID	Description	GeneRatio	BgRatio	pvalue	padj	geneID	geneName	keggID	Count
rno04657	IL-17 signaling pathway	10/1947	88/7708	8.18031e-11	9.65276e-09	ENSRNOG00000008525/ENSRNOG00000002792/ENSRNOG00000028043/ENSRNOG00000004649/ENSRNOG00000013973/ENSRNOG00000032626/ENSRNOG00000002525/ENSRNOG00000011483/ENSRNOG00000002802/ENSRNOG00000008478	Csf3/Cxcl2/Cxcl3/Il1b/Lcn2/Mmp3/Ptgs2/S100a9/Cxcl1/Mmp13	rno:25610/rno:114105/rno:171551/rno:24494/rno:170496/rno:171045/rno:29527/rno:94195/rno:81503/rno:171052	10
rno05323	Rheumatoid arthritis	9/1947	83/7708	1.2219e-09	6.35311e-08	ENSRNOG00000002792/ENSRNOG00000028043/ENSRNOG00000004649/ENSRNOG00000011205/ENSRNOG00000032626/ENSRNOG00000002802/ENSRNOG00000017386/ENSRNOG00000004575/ENSRNOG00000051046	Cxcl2/Cxcl3/Il1b/Ccl3/Mmp3/Cxcl1/Il11/Il1a/Rn60_10_0706.2	rno:114105/rno:171551/rno:24494/rno:25542/rno:171045/rno:81503/rno:171040/rno:24493/rno:25542	9
rno04060	Cytokine-cytokine receptor interaction	13/1947	249/7708	1.6152e-09	6.35311e-08	ENSRNOG00000008525/ENSRNOG00000002792/ENSRNOG00000024390/ENSRNOG00000005871/ENSRNOG00000028043/ENSRNOG00000014378/ENSRNOG00000004649/ENSRNOG00000011205/ENSRNOG00000002802/ENSRNOG00000017386/ENSRNOG00000014269/ENSRNOG00000004575/ENSRNOG00000051046	Csf3/Cxcl2/Osm/Il1rn/Cxcl3/Il1r2/Il1b/Ccl3/Cxcl1/Il11/Cxcr2/Il1a/Rn60_10_0706.2	rno:25610/rno:114105/rno:289747/rno:60582/rno:171551/rno:117022/rno:24494/rno:25542/rno:81503/rno:171040/rno:29385/rno:24493/rno:25542	13
rno05146	Amoebiasis	8/1947	92/7708	6.50086e-08	1.91775e-06	novel.168/ENSRNOG00000002792/ENSRNOG00000013304/ENSRNOG00000028043/ENSRNOG00000057443/ENSRNOG00000014378/ENSRNOG00000004649/ENSRNOG00000002802	-/Cxcl2/Arg1/Cxcl3/LOC497963/Il1r2/Il1b/Cxcl1	rno:24599/rno:114105/rno:29221/rno:171551/rno:24599/rno:117022/rno:24494/rno:81503	8
rno05417	Lipid and atherosclerosis	9/1947	203/7708	2.92161e-06	6.89499e-05	ENSRNOG00000002792/ENSRNOG00000006789/ENSRNOG00000028043/ENSRNOG00000004649/ENSRNOG00000011205/ENSRNOG00000032626/ENSRNOG00000056219/ENSRNOG00000002802/ENSRNOG00000051046	Cxcl2/Ddit3/Cxcl3/Il1b/Ccl3/Mmp3/Olr1/Cxcl1/Rn60_10_0706.2	rno:114105/rno:29467/rno:171551/rno:24494/rno:25542/rno:171045/rno:140914/rno:81503/rno:25542	9
rno05140	Leishmaniasis	6/1947	72/7708	4.26649e-06	7.43504e-05	novel.168/ENSRNOG00000046663/ENSRNOG00000057443/ENSRNOG00000004649/ENSRNOG00000002525/ENSRNOG00000004575	-/LOC103693683/LOC497963/Il1b/Ptgs2/Il1a	rno:24599/rno:116591/rno:24599/rno:24494/rno:29527/rno:24493	6
rno04668	TNF signaling pathway	7/1947	112/7708	4.41062e-06	7.43504e-05	ENSRNOG00000002792/ENSRNOG00000028043/ENSRNOG00000014124/ENSRNOG00000004649/ENSRNOG00000032626/ENSRNOG00000002525/ENSRNOG00000002802	Cxcl2/Cxcl3/Nod2/Il1b/Mmp3/Ptgs2/Cxcl1	rno:114105/rno:171551/rno:291912/rno:24494/rno:171045/rno:29527/rno:81503	7
rno04061	Viral protein interaction with cytokine and cytokine receptor	6/1947	85/7708	1.1253e-05	0.000165982	ENSRNOG00000002792/ENSRNOG00000028043/ENSRNOG00000011205/ENSRNOG00000002802/ENSRNOG00000014269/ENSRNOG00000051046	Cxcl2/Cxcl3/Ccl3/Cxcl1/Cxcr2/Rn60_10_0706.2	rno:114105/rno:171551/rno:25542/rno:81503/rno:29385/rno:25542	6
rno04064	NF-kappa B signaling pathway	6/1947	98/7708	2.55187e-05	0.000334578	ENSRNOG00000002792/ENSRNOG00000028043/ENSRNOG00000004649/ENSRNOG00000002525/ENSRNOG00000002802/ENSRNOG00000019822	Cxcl2/Cxcl3/Il1b/Ptgs2/Cxcl1/Gadd45b	rno:114105/rno:171551/rno:24494/rno:29527/rno:81503/rno:299626	6
rno05152	Tuberculosis	7/1947	166/7708	5.76439e-05	0.000680198	novel.168/ENSRNOG00000046663/ENSRNOG00000057443/ENSRNOG00000061394/ENSRNOG00000014124/ENSRNOG00000004649/ENSRNOG00000004575	-/LOC103693683/LOC497963/Clec4e/Nod2/Il1b/Il1a	rno:24599/rno:116591/rno:24599/rno:450223/rno:291912/rno:24494/rno:24493	7
rno04640	Hematopoietic cell lineage	5/1947	82/7708	0.000130203	0.00139672	ENSRNOG00000008525/ENSRNOG00000014378/ENSRNOG00000004649/ENSRNOG00000017386/ENSRNOG00000004575	Csf3/Il1r2/Il1b/Il11/Il1a	rno:25610/rno:117022/rno:24494/rno:171040/rno:24493	5
rno00220	Arginine biosynthesis	3/1947	21/7708	0.000261676	0.00257315	novel.168/ENSRNOG00000013304/ENSRNOG00000057443	-/Arg1/LOC497963	rno:24599/rno:29221/rno:24599	3
rno05142	Chagas disease	5/1947	104/7708	0.000397094	0.00360439	novel.168/ENSRNOG00000057443/ENSRNOG00000004649/ENSRNOG00000011205/ENSRNOG00000051046	-/LOC497963/Il1b/Ccl3/Rn60_10_0706.2	rno:24599/rno:24599/rno:24494/rno:25542/rno:25542	5
rno05134	Legionellosis	4/1947	66/7708	0.000663236	0.00559013	ENSRNOG00000002792/ENSRNOG00000028043/ENSRNOG00000004649/ENSRNOG00000002802	Cxcl2/Cxcl3/Il1b/Cxcl1	rno:114105/rno:171551/rno:24494/rno:81503	4
rno04062	Chemokine signaling pathway	6/1947	185/7708	0.000835024	0.00656886	ENSRNOG00000002792/ENSRNOG00000028043/ENSRNOG00000011205/ENSRNOG00000002802/ENSRNOG00000014269/ENSRNOG00000051046	Cxcl2/Cxcl3/Ccl3/Cxcl1/Cxcr2/Rn60_10_0706.2	rno:114105/rno:171551/rno:25542/rno:81503/rno:29385/rno:25542	6
rno05133	Pertussis	4/1947	74/7708	0.00102182	0.00753595	novel.168/ENSRNOG00000057443/ENSRNOG00000004649/ENSRNOG00000004575	-/LOC497963/Il1b/Il1a	rno:24599/rno:24599/rno:24494/rno:24493	4
rno05222	Small cell lung cancer	4/1947	94/7708	0.00247786	0.0171993	novel.168/ENSRNOG00000057443/ENSRNOG00000002525/ENSRNOG00000019822	-/LOC497963/Ptgs2/Gadd45b	rno:24599/rno:24599/rno:29527/rno:299626	4
rno04621	NOD-like receptor signaling pathway	5/1947	166/7708	0.0032219	0.0211213	ENSRNOG00000002792/ENSRNOG00000028043/ENSRNOG00000014124/ENSRNOG00000004649/ENSRNOG00000002802	Cxcl2/Cxcl3/Nod2/Il1b/Cxcl1	rno:114105/rno:171551/rno:291912/rno:24494/rno:81503	5
rno00330	Arginine and proline metabolism	3/1947	54/7708	0.00423954	0.0263298	novel.168/ENSRNOG00000013304/ENSRNOG00000057443	-/Arg1/LOC497963	rno:24599/rno:29221/rno:24599	3
rno05321	Inflammatory bowel disease	3/1947	55/7708	0.00446512	0.0263442	ENSRNOG00000014124/ENSRNOG00000004649/ENSRNOG00000004575	Nod2/Il1b/Il1a	rno:291912/rno:24494/rno:24493	3
rno04625	C-type lectin receptor signaling pathway	4/1947	113/7708	0.00480904	0.0270222	ENSRNOG00000010181/ENSRNOG00000061394/ENSRNOG00000004649/ENSRNOG00000002525	Clec4d/Clec4e/Il1b/Ptgs2	rno:362432/rno:450223/rno:24494/rno:29527	4
rno05202	Transcriptional misregulation in cancer	5/1947	195/7708	0.00637824	0.0342106	ENSRNOG00000046950/ENSRNOG00000006789/ENSRNOG00000014378/ENSRNOG00000032626/ENSRNOG00000019822	LOC100912481/Ddit3/Il1r2/Mmp3/Gadd45b	rno:289752/rno:29467/rno:117022/rno:171045/rno:299626	5
rno04936	Alcoholic liver disease	4/1947	124/7708	0.00667374	0.0342392	ENSRNOG00000002792/ENSRNOG00000028043/ENSRNOG00000004649/ENSRNOG00000002802	Cxcl2/Cxcl3/Il1b/Cxcl1	rno:114105/rno:171551/rno:24494/rno:81503	4
